# Supplementary material for: Gcn5 and Esa1 function as histone crotonyltransferases to regulate crotonylation-dependent transcription
Source: J Biol Chem. 2019 Nov 7;294(52):20122–34. doi: 10.1074/jbc.RA119.010302 (PMC6937567; doi:10.1074/jbc.RA119.010302)
Supplement: Supporting Information [file supp_RA119.010302_154650_1_supp_409274_pz5p28.xlsx]

## Sheet: Readme
S1 Table
RNA-seq analysis of untreated and crotonate-treated wild-type yeast cells
Columns
Row names	Unique identifiers
ORF	Systematic name of the deleted gene
Gene	Standard name, as in SGD
log2FoldChange	Log2-transformed fold change of crotonate treated over untreated
pvalue	P value determined by DEseq2
padj	P value adjusted for multiple testing
chromosome	Yeast chromosome number
orientation	Orientation on DNA
Description	Description, as in SGD

## Sheet: RNA-seq data
	ORF	Gene	log2FoldChange	pvalue	padj	chromosome	orientation	Description
1	YPL058C	PDR12	4.31026	0	0	chrXVI	-	Plasma membrane ATP-binding cassette (ABC) transporter; weak-acid-inducible multidrug transporter required for weak organic acid resistance; induced by sorbate and benzoate and regulated by War1p; mutants exhibit sorbate hypersensitivity
2	YNL134C	YNL134C	1.35761	3.36e-179	9.34e-176	chrXIV	-	Protein of unknown function; similar to dehydrogenases from other model organisms; green fluorescent protein (GFP)-fusion protein localizes to both the cytoplasm and nucleus; protein abundance increases in response to DNA replication stress
3	YGR250C	YGR250C	1.2318	4.84e-142	8.96e-139	chrVII	-	Putative RNA binding protein; localizes to stress granules induced by glucose deprivation; interacts with Rbg1p in a two-hybrid assay; protein abundance increases in response to DNA replication stress
4	YMR120C	ADE17	-1.63576	7.17e-132	9.96e-129	chrXIII	-	Enzyme of 'de novo' purine biosynthesis; contains both 5-aminoimidazole-4-carboxamide ribonucleotide transformylase and inosine monophosphate cyclohydrolase activities; ADE17 has a paralog, ADE16, that arose from the whole genome duplication; ade16 ade17 mutants require adenine and histidine
5	YJL052W	TDH1	1.43278	6.39e-130	7.09e-127	chrX	+	Glyceraldehyde-3-phosphate dehydrogenase (GAPDH), isozyme 1; involved in glycolysis and gluconeogenesis; tetramer that catalyzes the reaction of glyceraldehyde-3-phosphate to 1,3 bis-phosphoglycerate; detected in the cytoplasm and cell wall; protein abundance increases in response to DNA replication stress; GAPDH-derived antimicrobial peptides secreted by S. cerevisiae are active against a wide v…
6	YDR342C	HXT7	-8.66209	7.42e-126	6.87e-123	chrIV	-	High-affinity glucose transporter; member of the major facilitator superfamily, nearly identical to Hxt6p, expressed at high basal levels relative to other HXTs, expression repressed by high glucose levels; HXT7 has a paralog, HXT4, that arose from the whole genome duplication
7	YNR002C	ATO2	2.32179	3.26e-125	2.59e-122	chrXIV	-	Putative transmembrane protein involved in export of ammonia; ammonia is a starvation signal that promotes cell death in aging colonies; phosphorylated in mitochondria; member of the TC 9.B.33 YaaH family; homolog of Y. lipolytica Gpr1p; ATO2 has a paralog, ADY2, that arose from the whole genome duplication
8	YLR058C	SHM2	-1.32406	2.41e-122	1.67e-119	chrXII	-	Cytosolic serine hydroxymethyltransferase; converts serine to glycine plus 5,10 methylenetetrahydrofolate; major isoform involved in generating precursors for purine, pyrimidine, amino acid, and lipid biosynthesis
9	YHR092C	HXT4	-2.08163	3.62e-118	2.23e-115	chrVIII	-	High-affinity glucose transporter; member of the major facilitator superfamily, expression is induced by low levels of glucose and repressed by high levels of glucose; HXT4 has a paralog, HXT7, that arose from the whole genome duplication
10	YNR030W	ALG12	1.12751	2.39e-93	1.33e-90	chrXIV	+	Alpha-1,6-mannosyltransferase localized to the ER; responsible for the addition of the alpha-1,6 mannose to dolichol-linked Man7GlcNAc2, acts in the dolichol pathway for N-glycosylation
11	YNL160W	YGP1	1.41186	8.61e-92	4.35e-89	chrXIV	+	Cell wall-related secretory glycoprotein; induced by nutrient deprivation-associated growth arrest and upon entry into stationary phase; may be involved in adaptation prior to stationary phase entry; YGP1 has a paralog, SPS100, that arose from the whole genome duplication
12	YBR054W	YRO2	1.24983	4.08e-89	1.89e-86	chrII	+	Protein of unknown function with similarity to archaeal rhodopsins; the authentic, non-tagged protein is detected in a phosphorylated state in highly purified mitochondria in high-throughput studies; transcriptionally regulated by Haa1p; YRO2 has a paralog, MRH1, that arose from the whole genome duplication
13	YNR044W	AGA1	1.09404	3.43e-81	1.46e-78	chrXIV	+	Anchorage subunit of a-agglutinin of a-cells; highly O-glycosylated protein with N-terminal secretion signal and C-terminal signal for addition of GPI anchor to cell wall, linked to adhesion subunit Aga2p via two disulfide bonds; AGA1 has a paralog, FIG2, that arose from the whole genome duplication
14	YGL255W	ZRT1	-1.34267	4.97e-67	1.97e-64	chrVII	+	High-affinity zinc transporter of the plasma membrane; responsible for the majority of zinc uptake; transcription is induced under low-zinc conditions by the Zap1p transcription factor
15	YDR277C	MTH1	-1.26148	1.44e-65	5.34e-63	chrIV	-	Negative regulator of the glucose-sensing signal transduction pathway; required for repression of transcription by Rgt1p; interacts with Rgt1p and the Snf3p and Rgt2p glucose sensors; phosphorylated by Yck1p, triggering Mth1p degradation; MTH1 has a paralog, STD1, that arose from the whole genome duplication
16	YFR053C	HXK1	-1.16815	3.44e-62	1.19e-59	chrVI	-	Hexokinase isoenzyme 1; a cytosolic protein that catalyzes phosphorylation of glucose during glucose metabolism; expression is highest during growth on non-glucose carbon sources; glucose-induced repression involves hexokinase Hxk2p; HXK1 has a paralog, HXK2, that arose from the whole genome duplication
17	YDR380W	ARO10	-1.00733	5.03e-61	1.64e-58	chrIV	+	Phenylpyruvate decarboxylase; catalyzes decarboxylation of phenylpyruvate to phenylacetaldehyde, which is the first specific step in the Ehrlich pathway; involved in protein N-terminal Met and Ala catabolism
18	YDR019C	GCV1	-1.24669	1.58e-53	4.89e-51	chrIV	-	T subunit of the mitochondrial glycine decarboxylase complex; glycine decarboxylase is required for the catabolism of glycine to 5,10-methylene-THF; expression is regulated by levels of levels of 5,10-methylene-THF in the cytoplasm
19	YHR094C	HXT1	0.647205	1.92e-52	5.6e-50	chrVIII	-	Low-affinity glucose transporter of the major facilitator superfamily; expression is induced by Hxk2p in the presence of glucose and repressed by Rgt1p when glucose is limiting; HXT1 has a paralog, HXT6, what arose from the whole genome duplication
20	YOR128C	ADE2	-0.807214	4.75e-52	1.32e-49	chrXV	-	Phosphoribosylaminoimidazole carboxylase; catalyzes a step in the 'de novo' purine nucleotide biosynthetic pathway; red pigment accumulates in mutant cells deprived of adenine
21	YKL062W	MSN4	0.94131	9.17e-52	2.42e-49	chrXI	+	Transcriptional activator; activated in stress conditions, which results in translocation from the cytoplasm to the nucleus; binds DNA at stress response elements of responsive genes, inducing gene expression; involved in diauxic shift; MSN4 has a paralog, MSN2, that arose from the whole genome duplication
22	YOL155C	HPF1	-1.31378	9.01e-51	2.27e-48	chrXV	-	Haze-protective mannoprotein; reduces the particle size of aggregated proteins in white wines
23	YBR040W	FIG1	1.78908	2.08e-50	5.02e-48	chrII	+	Integral membrane protein required for efficient mating; may participate in or regulate the low affinity Ca2+ influx system, which affects intracellular signaling and cell-cell fusion during mating
24	YMR011W	HXT2	-1.90667	1.15e-49	2.67e-47	chrXIII	+	High-affinity glucose transporter of the major facilitator superfamily; expression is induced by low levels of glucose and repressed by high levels of glucose
25	YOR153W	PDR5	-0.674034	5.97e-49	1.33e-46	chrXV	+	Plasma membrane ATP-binding cassette (ABC) transporter; multidrug transporter actively regulated by Pdr1p; also involved in steroid transport, cation resistance, and cellular detoxification during exponential growth; PDR5 has a paralog, PDR15, that arose from the whole genome duplication
26	YKR080W	MTD1	-0.900445	4.35e-46	9.29e-44	chrXI	+	NAD-dependent 5,10-methylenetetrahydrafolate dehydrogenase; plays a catalytic role in oxidation of cytoplasmic one-carbon units; expression is regulated by Bas1p and Bas2p, repressed by adenine, and may be induced by inositol and choline
27	YDL048C	STP4	1.04407	4.42e-44	9.08e-42	chrIV	-	Protein containing a Kruppel-type zinc-finger domain; similar to Stp1p, Stp2p; predicted transcription factor; relative distribution to the nucleus increases upon DNA replication stress; STP4 has a paralog, STP3, that arose from the whole genome duplication
28	YJR009C	TDH2	0.770872	1.65e-42	3.27e-40	chrX	-	Glyceraldehyde-3-phosphate dehydrogenase (GAPDH), isozyme 2; involved in glycolysis and gluconeogenesis; tetramer that catalyzes reaction of glyceraldehyde-3-phosphate to 1,3 bis-phosphoglycerate; detected in cytoplasm and cell wall; protein abundance increases in response to DNA replication stress; GAPDH-derived antimicrobial peptides are active against a wide variety of wine-related yeasts and …
29	YAR015W	ADE1	-0.814104	5.21e-42	9.98e-40	chrI	+	N-succinyl-5-aminoimidazole-4-carboxamide ribotide synthetase; required for 'de novo' purine nucleotide biosynthesis; red pigment accumulates in mutant cells deprived of adenine; protein abundance increases in response to DNA replication stress
30	YDL138W	RGT2	1.10332	1.8e-40	3.33e-38	chrIV	+	Plasma membrane high glucose sensor that regulates glucose transport; contains 12 predicted transmembrane segments and a long C-terminal tail required for induction of hexose transporters; RGT2 has a paralog, SNF3, that arose from the whole genome duplication
31	YJR148W	BAT2	0.695874	4.78e-39	8.57e-37	chrX	+	Cytosolic branched-chain amino acid (BCAA) aminotransferase; preferentially involved in BCAA catabolism; homolog of murine ECA39; highly expressed during stationary phase and repressed during logarithmic phase; BAT2 has a paralog, BAT1, that arose from the whole genome duplication
32	YLR327C	TMA10	-0.988849	8.39e-39	1.46e-36	chrXII	-	Protein of unknown function that associates with ribosomes; protein abundance increases in response to DNA replication stress; TMA10 has a paralog, STF2, that arose from the whole genome duplication
33	YFR015C	GSY1	-0.856361	8.74e-39	1.47e-36	chrVI	-	Glycogen synthase; expression induced by glucose limitation, nitrogen starvation, environmental stress, and entry into stationary phase; GSY1 has a paralog, GSY2, that arose from the whole genome duplication; relocalizes from nucleus to cytoplasmic foci upon DNA replication stress
34	YGR142W	BTN2	1.04646	4e-38	6.54e-36	chrVII	+	v-SNARE binding protein; facilitates specific protein retrieval from a late endosome to the Golgi; modulates arginine uptake, possible role in mediating pH homeostasis between the vacuole and plasma membrane H(+)-ATPase; BTN2 has a paralog, CUR1, that arose from the whole genome duplication
35	YOR161C	PNS1	-0.774904	2.88e-37	4.57e-35	chrXV	-	Protein of unknown function; has similarity to Torpedo californica tCTL1p, which is postulated to be a choline transporter, neither null mutation nor overexpression affects choline transport
36	YER056C	FCY2	-0.601643	9.07e-37	1.4e-34	chrV	-	Purine-cytosine permease; mediates purine (adenine, guanine, and hypoxanthine) and cytosine accumulation; relative distribution to the vacuole increases upon DNA replication stress
37	YLR089C	ALT1	-0.659175	2.77e-36	4.15e-34	chrXII	-	Alanine transaminase (glutamic pyruvic transaminase); involved in alanine biosynthesis and catabolism; TOR1-independent role in determining chronological lifespan; expression is induced in the presence of alanine; repression is mediated by Nrg1p; ALT1 has a paralog, ALT2, that arose from the whole genome duplication; Alt2p is catalytically inactive
38	YOR374W	ALD4	0.678562	5.33e-36	7.79e-34	chrXV	+	Mitochondrial aldehyde dehydrogenase; required for growth on ethanol and conversion of acetaldehyde to acetate; phosphorylated; activity is K+ dependent; utilizes NADP+ or NAD+ equally as coenzymes; expression is glucose repressed; can substitute for cytosolic NADP-dependent aldehyde dehydrogenase when directed to the cytosol
39	YPR065W	ROX1	1.01123	9.43e-35	1.34e-32	chrXVI	+	Heme-dependent repressor of hypoxic genes; mediates aerobic transcriptional repression of hypoxia induced genes such as COX5b and CYC7; repressor function regulated through decreased promoter occupancy in response to oxidative stress; contains an HMG domain that is responsible for DNA bending activity; involved in the hyperosmotic stress resistance
40	YMR189W	GCV2	-0.951827	3.58e-34	4.97e-32	chrXIII	+	P subunit of the mitochondrial glycine decarboxylase complex; glycine decarboxylase is required for the catabolism of glycine to 5,10-methylene-THF; expression is regulated by levels of 5,10-methylene-THF in the cytoplasm
41	YGL157W	ARI1	0.650421	1.77e-33	2.4e-31	chrVII	+	NADPH-dependent aldehyde reductase; utilizes aromatic and alophatic aldehyde substrates; member of the short-chain dehydrogenase/reductase superfamily
42	YGR061C	ADE6	-0.597403	9.96e-33	1.32e-30	chrVII	-	Formylglycinamidine-ribonucleotide (FGAM)-synthetase; catalyzes a step in the 'de novo' purine nucleotide biosynthetic pathway
43	YPL026C	SKS1	0.747931	4.38e-32	5.65e-30	chrXVI	-	Putative serine/threonine protein kinase; involved in the adaptation to low concentrations of glucose independent of the SNF3 regulated pathway; SKS1 has a paralog, VHS1, that arose from the whole genome duplication
44	YOR107W	RGS2	0.879959	1.45e-31	1.84e-29	chrXV	+	Negative regulator of glucose-induced cAMP signaling; directly activates the GTPase activity of the heterotrimeric G protein alpha subunit Gpa2p
45	YJL213W	YJL213W	-0.917222	1.66e-31	2.04e-29	chrX	+	Protein of unknown function that may interact with ribosomes; periodically expressed during the yeast metabolic cycle; phosphorylated in vitro by the mitotic exit network (MEN) kinase complex, Dbf2p/Mob1p
46	YIL015W	BAR1	0.514009	4.42e-31	5.33e-29	chrIX	+	Aspartyl protease; secreted into the periplasmic space of mating type a cell; helps cells find mating partners; cleaves and inactivates alpha factor allowing cells to recover from alpha-factor-induced cell cycle arrest
47	YJL026W	RNR2	-0.604584	3.24e-30	3.84e-28	chrX	+	Ribonucleotide-diphosphate reductase (RNR), small subunit; the RNR complex catalyzes the rate-limiting step in dNTP synthesis and is regulated by DNA replication and DNA damage checkpoint pathways via localization of the small subunits; RNR2 has a paralog, RNR4, that arose from the whole genome duplication
48	YLR231C	BNA5	0.711951	7.49e-30	8.67e-28	chrXII	-	Kynureninase; required for the de novo biosynthesis of NAD from tryptophan via kynurenine; expression regulated by Hst1p
49	YDR533C	HSP31	0.89003	2.55e-29	2.89e-27	chrIV	-	Methylglyoxalase that converts methylglyoxal to D-lactate; involved in oxidative stress resistance and expression is induced under oxidative stress; has similarity to E. coli Hsp31 and C. albicans Glx3p; member of the DJ-1/ThiJ/PfpI superfamily, which includes human DJ-1 involved in Parkinson's disease; exists as a dimer and contains a putative metal-binding site; protein abundance increases in r…
50	YGR060W	ERG25	-0.580322	4.58e-29	5.09e-27	chrVII	+	C-4 methyl sterol oxidase; catalyzes the first of three steps required to remove two C-4 methyl groups from an intermediate in ergosterol biosynthesis; mutants accumulate the sterol intermediate 4,4-dimethylzymosterol
51	YGL234W	ADE5,7	-0.577245	6.04e-29	6.58e-27	chrVII	+	Enzyme of the 'de novo' purine nucleotide biosynthetic pathway; contains aminoimidazole ribotide synthetase and glycinamide ribotide synthetase activities
52	YCR061W	YCR061W	1.07026	3.84e-28	4.11e-26	chrIII	+	Protein of unknown function; green fluorescent protein (GFP)-fusion protein localizes to the cytoplasm in a punctate pattern; induced by treatment with 8-methoxypsoralen and UVA irradiation
53	YHR216W	IMD2	0.586436	5.87e-28	6.15e-26	chrVIII	+
54	YDR050C	TPI1	0.496234	9.3e-28	9.56e-26	chrIV	-	Triose phosphate isomerase, abundant glycolytic enzyme; mRNA half-life is regulated by iron availability; transcription is controlled by activators Reb1p, Gcr1p, and Rap1p through binding sites in the 5' non-coding region; inhibition of Tpi1p activity by PEP (phosphoenolpyruvate) stimulates redox metabolism in respiring cells; E104D mutation in human TPI causes a rare autosomal disease
55	YHL021C	AIM17	-0.73874	1.06e-27	1.08e-25	chrVIII	-	Putative protein of unknown function; the authentic, non-tagged protein is detected in highly purified mitochondria in high-throughput studies; null mutant displays reduced frequency of mitochondrial genome loss
56	YDR011W	SNQ2	-0.547922	1.19e-27	1.18e-25	chrIV	+	Plasma membrane ATP-binding cassette (ABC) transporter; multidrug transporter involved in multidrug resistance and resistance to singlet oxygen species
57	YER053C	PIC2	0.731395	4.39e-27	4.28e-25	chrV	-	Mitochondrial phosphate carrier; imports inorganic phosphate into mitochondria; functionally redundant with Mir1p but less abundant than Mir1p under normal conditions; expression is induced at high temperature
58	YEL065W	SIT1	-0.867961	4.75e-27	4.55e-25	chrV	+	Ferrioxamine B transporter; member of the ARN family of transporters that specifically recognize siderophore-iron chelates; transcription is induced during iron deprivation and diauxic shift; potentially phosphorylated by Cdc28p
59	YJL170C	ASG7	0.985537	1.32e-26	1.24e-24	chrX	-	Protein that regulates signaling from G protein beta subunit Ste4p; contributes to relocalization of Ste4p within the cell; specific to a-cells and induced by alpha-factor
60	YOR267C	HRK1	0.583935	5.72e-26	5.29e-24	chrXV	-	Protein kinase; implicated in activation of the plasma membrane H(+)-ATPase Pma1p in response to glucose metabolism; plays a role in ion homeostasis; protein abundance increases in response to DNA replication stress
61	YGL032C	AGA2	0.743101	9.46e-26	8.62e-24	chrVII	-	Adhesion subunit of a-agglutinin of a-cells; C-terminal sequence acts as a ligand for alpha-agglutinin (Sag1p) during agglutination, modified with O-linked oligomannosyl chains, linked to anchorage subunit Aga1p via two disulfide bonds
62	YGR161C	RTS3	-0.716653	1.88e-25	1.68e-23	chrVII	-	Putative component of the protein phosphatase type 2A complex
63	YPL111W	CAR1	0.733643	2.7e-25	2.38e-23	chrXVI	+	Arginase; responsible for arginine degradation, expression responds to both induction by arginine and nitrogen catabolite repression; disruption enhances freeze tolerance
64	YGR254W	ENO1	0.603647	3.71e-25	3.22e-23	chrVII	+	Enolase I, a phosphopyruvate hydratase; catalyzes conversion of 2-phosphoglycerate to phosphoenolpyruvate during glycolysis and the reverse reaction during gluconeogenesis; expression repressed in response to glucose; protein abundance increases in response to DNA replication stress; ENO1 has a paralog, ENO2, that arose from the whole genome duplication
65	YBR157C	ICS2	0.900888	1.06e-24	9.05e-23	chrII	-	Protein of unknown function; null mutation does not confer any obvious defects in growth, spore germination, viability, or carbohydrate utilization
66	YFR034C	PHO4	0.922221	1.65e-24	1.39e-22	chrVI	-	Basic helix-loop-helix (bHLH) transcription factor of the myc-family; activates transcription cooperatively with Pho2p in response to phosphate limitation; binding to 'CACGTG' motif is regulated by chromatin restriction, competitive binding of Cbf1p to the same DNA binding motif and cooperation with Pho2p,; function is regulated by phosphorylation at multiple sites and by phosphate availability
67	YPL057C	SUR1	-0.576182	1.84e-24	1.53e-22	chrXVI	-	Mannosylinositol phosphorylceramide (MIPC) synthase catalytic subunit; forms a complex with regulatory subunit Csg2p; function in sphingolipid biosynthesis is overlapping with that of Csh1p; SUR1 has a paralog, CSH1, that arose from the whole genome duplication
68	YLR348C	DIC1	0.740641	3.58e-24	2.93e-22	chrXII	-	Mitochondrial dicarboxylate carrier; integral membrane protein, catalyzes a dicarboxylate-phosphate exchange across the inner mitochondrial membrane, transports cytoplasmic dicarboxylates into the mitochondrial matrix
69	YGR251W	NOP19	0.780464	1.42e-22	1.14e-20	chrVII	+	Ribosome biogenesis factor; nucleolar protein associated with pre-rRNA components of the 90S preribosome, required for cleavage of pre-rRNA at A0, A1 and A2 sites; interacts with RNA helicase Dhr2p and RNA helicase-like protein Utp25p; required for incorporation of Utp25p into preribosomes
70	YIR016W	YIR016W	0.859623	1.73e-22	1.37e-20	chrIX	+	Putative protein of unknown function; expression directly regulated by the metabolic and meiotic transcriptional regulator Ume6p; overexpression causes a cell cycle delay or arrest; non-essential gene; YIR016W has a paralog, YOL036W, that arose from the whole genome duplication
71	YDR046C	BAP3	0.464153	1.77e-22	1.39e-20	chrIV	-	Amino acid permease; involved in uptake of cysteine, leucine, isoleucine and valine; BAP3 has a paralog, BAP2, that arose from the whole genome duplication
72	YCL055W	KAR4	0.682342	2.63e-22	2.03e-20	chrIII	+	Transcription factor required for response to pheromones; also required during meiosis; exists in two forms, a slower-migrating form more abundant during vegetative growth and a faster-migrating form induced by pheromone
73	YFR055W	IRC7	-0.521658	6.14e-22	4.68e-20	chrVI	+	Beta-lyase involved in the production of thiols; null mutant displays increased levels of spontaneous Rad52p foci; expression induced by nitrogen limitation in a GLN3, GAT1-dependent manner and by copper levels in a Mac1-dependent manner
74	YOR344C	TYE7	0.461713	1.3e-21	9.77e-20	chrXV	-	Serine-rich protein that contains a bHLH DNA binding motif; binds E-boxes of glycolytic genes and contributes to their activation; may function as a transcriptional activator in Ty1-mediated gene expression; bHLH stands for basic-helix-loop-helix
75	YER062C	GPP2	0.452267	1.45e-21	1.07e-19	chrV	-	DL-glycerol-3-phosphate phosphatase involved in glycerol biosynthesis; also known as glycerol-1-phosphatase; induced in response to hyperosmotic or oxidative stress, and during diauxic shift; GPP2 has a paralog, GPP1, that arose from the whole genome duplication
76	YOR230W	WTM1	-0.492526	1.77e-21	1.3e-19	chrXV	+	Transcriptional modulator; involved in regulation of meiosis, silencing, and expression of RNR genes; required for nuclear localization of the ribonucleotide reductase small subunit Rnr2p and Rnr4p; contains WD repeats
77	YHR030C	SLT2	-0.619124	1.88e-21	1.36e-19	chrVIII	-	Serine/threonine MAP kinase; involved in regulating maintenance of cell wall integrity, cell cycle progression, and nuclear mRNA retention in heat shock; required for mitophagy and pexophagy; affects recruitment of mitochondria to phagophore assembly site (PAS); plays a role in adaptive response of cells to cold; regulated by the PKC1-mediated signaling pathway; SLT2 has a paralog, KDX1, that aro…
78	YNR029C	YNR029C	0.625415	2.02e-21	1.44e-19	chrXIV	-	Putative protein of unknown function; deletion confers reduced fitness in saline
79	YNR001C	CIT1	0.480123	2.64e-21	1.86e-19	chrXIV	-	Citrate synthase; catalyzes the condensation of acetyl coenzyme A and oxaloacetate to form citrate; the rate-limiting enzyme of the TCA cycle; nuclear encoded mitochondrial protein; CIT1 has a paralog, CIT2, that arose from the whole genome duplication
80	YHL028W	WSC4	0.702851	4.44e-21	3.08e-19	chrVIII	+	Endoplasmic reticulum (ER) membrane protein; involved in the translocation of soluble secretory proteins and insertion of membrane proteins into the ER membrane; may also have a role in the stress response but has only partial functional overlap with WSC1-3
81	YCL064C	CHA1	-0.438496	1.75e-20	1.2e-18	chrIII	-	Catabolic L-serine (L-threonine) deaminase; catalyzes the degradation of both L-serine and L-threonine; required to use serine or threonine as the sole nitrogen source, transcriptionally induced by serine and threonine
82	YLR359W	ADE13	-0.438734	2.34e-20	1.59e-18	chrXII	+	Adenylosuccinate lyase; catalyzes two steps in the 'de novo' purine nucleotide biosynthetic pathway; expression is repressed by adenine and activated by Bas1p and Pho2p; mutations in human ortholog ADSL cause adenylosuccinase deficiency
83	YBR297W	MAL33	-1.0501	2.98e-20	1.99e-18	chrII	+	MAL-activator protein; part of complex locus MAL3; nonfunctional in genomic reference strain S288C
84	YKL152C	GPM1	0.438615	3.89e-20	2.57e-18	chrXI	-	Tetrameric phosphoglycerate mutase; mediates the conversion of 3-phosphoglycerate to 2-phosphoglycerate during glycolysis and the reverse reaction during gluconeogenesis
85	YPL014W	YPL014W	0.723435	2.12e-19	1.38e-17	chrXVI	+	Putative protein of unknown function; green fluorescent protein (GFP)-fusion protein localizes to the cytoplasm and to the nucleus
86	YMR006C	PLB2	-0.545885	2.85e-19	1.84e-17	chrXIII	-	Phospholipase B (lysophospholipase) involved in lipid metabolism; displays transacylase activity in vitro; overproduction confers resistance to lysophosphatidylcholine
87	YBR046C	ZTA1	0.66252	3.3e-19	2.11e-17	chrII	-	NADPH-dependent quinone reductase; GFP-tagged protein localizes to the cytoplasm and nucleus; has similarity to E. coli quinone oxidoreductase and to human zeta-crystallin
88	YIL056W	VHR1	-0.55507	4.89e-19	3.08e-17	chrIX	+	Transcriptional activator; required for the vitamin H-responsive element (VHRE) mediated induction of VHT1 (Vitamin H transporter) and BIO5 (biotin biosynthesis intermediate transporter) in response to low biotin concentrations; VHR1 has a paralog, VHR2, that arose from the whole genome duplication
89	YPR149W	NCE102	0.444379	7.48e-19	4.67e-17	chrXVI	+	Protein of unknown function; contains transmembrane domains; involved in secretion of proteins that lack classical secretory signal sequences; component of the detergent-insoluble glycolipid-enriched complexes (DIGs); NCE102 has a paralog, FHN1, that arose from the whole genome duplication
90	YGR035C	YGR035C	-0.723745	1.08e-18	6.65e-17	chrVII	-	Putative protein of unknown function, potential Cdc28p substrate; transcription is activated by paralogous transcription factors Yrm1p and Yrr1p along with genes involved in multidrug resistance; YGR035C has a paralog, YLR346C, that arose from the whole genome duplication
91	YJR127C	RSF2	0.455037	4.88e-18	2.98e-16	chrX	-	Zinc-finger protein; involved in transcriptional control of both nuclear and mitochondrial genes, many of which specify products required for glycerol-based growth, respiration, and other functions; RSF2 has a paralog, TDA9, that arose from the whole genome duplication; relocalizes from nucleus to cytoplasm upon DNA replication stress
92	YAL053W	FLC2	-0.512371	7.53e-18	4.55e-16	chrI	+	Putative FAD transporter; required for uptake of FAD into endoplasmic reticulum; involved in cell wall maintenance; FLC2 has a paralog, YOR365C, that arose from the whole genome duplication
93	YIL101C	XBP1	-0.893403	8.9e-18	5.32e-16	chrIX	-	Transcriptional repressor; binds to promoter sequences of the cyclin genes, CYS3, and SMF2; expression is induced by stress or starvation during mitosis, and late in meiosis; member of the Swi4p/Mbp1p family; potential Cdc28p substrate; relative distribution to the nucleus increases upon DNA replication stress
94	YML100W	TSL1	-0.542814	1.38e-17	8.15e-16	chrXIII	+	Large subunit of trehalose 6-phosphate synthase/phosphatase complex; Tps1p-Tps2p complex converts uridine-5'-diphosphoglucose and glucose 6-phosphate to trehalose; contributes to survival to acute lethal heat stress; mutant has aneuploidy tolerance; protein abundance increases in response to DNA replication stress; TSL1 has a paralog, TPS3, that arose from the whole genome duplication
95	YBR183W	YPC1	0.720319	1.92e-17	1.12e-15	chrII	+	Alkaline ceramidase; also has reverse (CoA-independent) ceramide synthase activity; catalyzes both breakdown and synthesis of phytoceramide; overexpression confers fumonisin B1 resistance; YPC1 has a paralog, YDC1, that arose from the whole genome duplication
96	YOL158C	ENB1	-0.508103	3.19e-17	1.85e-15	chrXV	-	Endosomal ferric enterobactin transporter; expressed under conditions of iron deprivation; member of the major facilitator superfamily; expression is regulated by Rcs1p and affected by chloroquine treatment
97	YGR180C	RNR4	-0.36306	4.14e-17	2.37e-15	chrVII	-	Ribonucleotide-diphosphate reductase (RNR) small subunit; the RNR complex catalyzes the rate-limiting step in dNTP synthesis and is regulated by DNA replication and DNA damage checkpoint pathways via localization of the small subunits; relocalizes from nucleus to cytoplasm upon DNA replication stress; RNR4 has a paralog, RNR2, that arose from the whole genome duplication
98	YIL011W	TIR3	-0.94414	5.51e-17	3.12e-15	chrIX	+	Cell wall mannoprotein; member of Srp1p/Tip1p family of serine-alanine-rich proteins; expressed under anaerobic conditions and required for anaerobic growth; TIR3 has a paralog, TIR2, that arose from the whole genome duplication
99	YLR120C	YPS1	-0.471281	8.42e-17	4.72e-15	chrXII	-	Aspartic protease; member of the yapsin family of proteases involved in cell wall growth and maintenance; attached to the plasma membrane via a glycosylphosphatidylinositol (GPI) anchor; YPS1 has a paralog, MKC7, that arose from the whole genome duplication
100	YOR178C	GAC1	-1.04627	8.79e-17	4.88e-15	chrXV	-	Regulatory subunit for Glc7p type-1 protein phosphatase (PP1); tethers Glc7p to Gsy2p glycogen synthase, binds Hsf1p heat shock transcription factor, required for induction of some HSF-regulated genes under heat shock; GAC1 has a paralog, PIG1, that arose from the whole genome duplication
101	YBR177C	EHT1	0.536309	1.17e-16	6.42e-15	chrII	-	Acyl-coenzymeA:ethanol O-acyltransferase; plays a minor role in medium-chain fatty acid ethyl ester biosynthesis; possesses short-chain esterase activity; localizes to lipid particles and the mitochondrial outer membrane; EHT1 has a paralog, EEB1, that arose from the whole genome duplication
102	YLR297W	YLR297W	0.932777	1.65e-16	8.98e-15	chrXII	+	Protein of unknown function; green fluorescent protein (GFP)-fusion protein localizes to the vacuole; not an essential gene; induced by treatment with 8-methoxypsoralen and UVA irradiation; relocalizes from nucleus to vacuole upon DNA replication stress; YLR297W has a paralog, YOR186W, that arose from the whole genome duplication
103	YJL108C	PRM10	-0.53872	1.99e-16	1.08e-14	chrX	-	Pheromone-regulated protein; proposed to be involved in mating; predicted to have 5 transmembrane segments; induced by treatment with 8-methoxypsoralen and UVA irradiation
104	YPL087W	YDC1	0.499174	2.24e-16	1.2e-14	chrXVI	+	Alkaline dihydroceramidase, involved in sphingolipid metabolism; preferentially hydrolyzes dihydroceramide to a free fatty acid and dihydrosphingosine; has a minor reverse activity; YDC1 has a paralog, YPC1, that arose from the whole genome duplication
105	YMR173W	DDR48	0.712178	2.39e-16	1.26e-14	chrXIII	+	DNA damage-responsive protein; expression is increased in response to heat-shock stress or treatments that produce DNA lesions; contains multiple repeats of the amino acid sequence NNNDSYGS; protein abundance increases in response to DNA replication stress
106	YNL279W	PRM1	0.87326	2.76e-16	1.45e-14	chrXIV	+	Pheromone-regulated multispanning membrane protein; involved in membrane fusion during mating; predicted to have 5 transmembrane segments and a coiled coil domain; localizes to the shmoo tip; regulated by Ste12p
107	YER150W	SPI1	0.836544	3.46e-16	1.8e-14	chrV	+	GPI-anchored cell wall protein involved in weak acid resistance; basal expression requires Msn2p/Msn4p; expression is induced under conditions of stress and during the diauxic shift; SPI1 has a paralog, SED1, that arose from the whole genome duplication
108	YML047C	PRM6	1.10937	3.49e-16	1.8e-14	chrXIII	-	Potassium transporter that mediates K+ influx; activates high-affinity Ca2+ influx system (HACS) during mating pheromone response; expression up-regulated in response to alpha factor; regulated by Ste12p during mating; localized to sites of polarized growth; member of a fungal-specific gene family; PRM6 has a paralog, KCH1, that arose from the whole genome duplication
109	YMR291W	TDA1	-0.554773	3.81e-16	1.94e-14	chrXIII	+	Protein kinase of unknown cellular role; green fluorescent protein (GFP)-fusion protein localizes to the cytoplasm and nucleus; null mutant is sensitive to expression of the top1-T722A allele; not an essential gene; relocalizes from nucleus to cytoplasm upon DNA replication stress
110	YGR286C	BIO2	0.542209	3.91e-16	1.98e-14	chrVII	-	Biotin synthase; catalyzes the conversion of dethiobiotin to biotin, which is the last step of the biotin biosynthesis pathway; complements E. coli bioB mutant
111	YGR189C	CRH1	-0.405223	4.21e-16	2.11e-14	chrVII	-	Chitin transglycosylase; functions in the transfer of chitin to beta(1-6) and beta(1-3) glucans in the cell wall; similar and functionally redundant to Utr2; localizes to sites of polarized growth; expression induced by cell wall stress
112	YDR261W-B	YDR261W-B	0.919782	6.43e-16	3.16e-14	chrIV	+
113	YKL132C	RMA1	0.747626	1.21e-15	5.88e-14	chrXI	-	Putative dihydrofolate synthetase; similar to E. coli folylpolyglutamate synthetase/dihydrofolate synthetase; the authentic, non-tagged protein is detected in highly purified mitochondria in high-throughput studies; RMA1 has a paralog, FOL3, that arose from the whole genome duplication
114	YBR067C	TIP1	0.475986	1.58e-15	7.65e-14	chrII	-	Major cell wall mannoprotein with possible lipase activity; transcription is induced by heat- and cold-shock; member of the Srp1p/Tip1p family of serine-alanine-rich proteins
115	YPL092W	SSU1	-0.55989	2.94e-15	1.41e-13	chrXVI	+	Plasma membrane sulfite pump involved in sulfite metabolism; required for efficient sulfite efflux; major facilitator superfamily protein
116	YLR438W	CAR2	0.81024	4e-15	1.9e-13	chrXII	+	L-ornithine transaminase (OTAse); catalyzes the second step of arginine degradation, expression is dually-regulated by allophanate induction and a specific arginine induction process; not nitrogen catabolite repression sensitive; protein abundance increases in response to DNA replication stress
117	YOR032C	HMS1	-1.12634	4.46e-15	2.1e-13	chrXV	-	bHLH protein with similarity to myc-family transcription factors; overexpression confers hyperfilamentous growth and suppresses the pseudohyphal filamentation defect of a diploid mep1 mep2 homozygous null mutant
118	YFL026W	STE2	0.328598	5.58e-15	2.59e-13	chrVI	+	Receptor for alpha-factor pheromone; seven transmembrane-domain GPCR that interacts with both pheromone and a heterotrimeric G protein to initiate the signaling response that leads to mating between haploid a and alpha cells
119	YMR318C	ADH6	0.351895	5.59e-15	2.59e-13	chrXIII	-	NADPH-dependent medium chain alcohol dehydrogenase; has broad substrate specificity; member of the cinnamyl family of alcohol dehydrogenases; may be involved in fusel alcohol synthesis or in aldehyde tolerance; protein abundance increases in response to DNA replication stress
120	YOL086C	ADH1	0.481715	5.86e-15	2.69e-13	chrXV	-	Alcohol dehydrogenase; fermentative isozyme active as homo- or heterotetramers; required for the reduction of acetaldehyde to ethanol, the last step in the glycolytic pathway; ADH1 has a paralog, ADH5, that arose from the whole genome duplication
121	YCR089W	FIG2	0.579739	6.56e-15	2.99e-13	chrIII	+	Cell wall adhesin, expressed specifically during mating; may be involved in maintenance of cell wall integrity during mating; FIG2 has a paralog, AGA1, that arose from the whole genome duplication
122	YMR319C	FET4	-0.422499	1.25e-14	5.63e-13	chrXIII	-	Low-affinity Fe(II) transporter of the plasma membrane
123	YOL011W	PLB3	0.390027	1.5e-14	6.73e-13	chrXV	+	Phospholipase B (lysophospholipase) involved in lipid metabolism; hydrolyzes phosphatidylinositol and phosphatidylserine and displays transacylase activity in vitro; PLB3 has a paralog, PLB1, that arose from the whole genome duplication
124	YOR065W	CYT1	0.451812	1.79e-14	7.97e-13	chrXV	+	Cytochrome c1; component of the mitochondrial respiratory chain; expression is regulated by the heme-activated, glucose-repressed Hap2p/3p/4p/5p CCAAT-binding complex
125	YOL151W	GRE2	0.345828	3.39e-14	1.49e-12	chrXV	+	3-methylbutanal reductase and NADPH-dependent methylglyoxal reductase; stress induced (osmotic, ionic, oxidative, heat shock and heavy metals); regulated by the HOG pathway; restores resistance to glycolaldehyde by coupling reduction of glycolaldehyde to ethylene glycol and oxidation of NADPH to NADP+; protein abundance increases in response to DNA replication stress; methylglyoxal reductase (NAD…
126	YJL198W	PHO90	-0.435499	5.69e-14	2.49e-12	chrX	+	Low-affinity phosphate transporter; acts upstream of Pho81p in regulation of the PHO pathway; deletion of pho84, pho87, pho89, pho90, and pho91 causes synthetic lethality; transcription independent of Pi and Pho4p activity; overexpression results in vigorous growth; PHO90 has a paralog, PHO87, that arose from the whole genome duplication
127	YIL037C	PRM2	1.01049	7.51e-14	3.26e-12	chrIX	-	Pheromone-regulated protein; predicted to have 4 transmembrane segments and a coiled coil domain; regulated by Ste12p; required for efficient nuclear fusion
128	YOR211C	MGM1	0.479003	8.73e-14	3.76e-12	chrXV	-	Mitochondrial GTPase, present in complex with Ugo1p and Fzo1p; required for mitochondrial morphology, fusion, and genome maintenance; exists as long and short form with different distributions; ratio of long to short forms is regulated by Psd1p; homolog of human OPA1 involved in autosomal dominant optic atrophy
129	YBL015W	ACH1	0.545864	1.28e-13	5.42e-12	chrII	+	Protein with CoA transferase activity; particularly for CoASH transfer from succinyl-CoA to acetate; has minor acetyl-CoA-hydrolase activity; phosphorylated; required for acetate utilization and for diploid pseudohyphal growth
130	YCR005C	CIT2	0.454239	1.28e-13	5.42e-12	chrIII	-	Citrate synthase; catalyzes the condensation of acetyl coenzyme A and oxaloacetate to form citrate, peroxisomal isozyme involved in glyoxylate cycle; expression is controlled by Rtg1p and Rtg2p transcription factors; CIT2 has a paralog, CIT1, that arose from the whole genome duplication
131	YLR413W	INA1	-0.435798	1.51e-13	6.34e-12	chrXII	+	Putative protein of unknown function; not an essential gene; YLR413W has a paralog, FAT3, that arose from the whole genome duplication
132	YPR122W	AXL1	0.412147	2.1e-13	8.77e-12	chrXVI	+	Haploid specific endoprotease of a-factor mating pheromone; performs one of two N-terminal cleavages during maturation of a-factor mating pheromone; required for axial budding pattern of haploid cells
133	YNR060W	FRE4	-0.841986	2.39e-13	9.92e-12	chrXIV	+	Ferric reductase; reduces a specific subset of siderophore-bound iron prior to uptake by transporters; expression induced by low iron levels
134	YMR300C	ADE4	-0.435836	2.45e-13	1.01e-11	chrXIII	-	Phosphoribosylpyrophosphate amidotransferase (PRPPAT); catalyzes first step of the 'de novo' purine nucleotide biosynthetic pathway; also known as amidophosphoribosyltransferase
135	YER130C	COM2	0.406252	3.51e-13	1.43e-11	chrV	-	Transcription factor that binds IME1 Upstream Activation Signal (UAS)ru; COM2 transcription is regulated by Haa1p, Sok2p and Zap1p transcriptional activators; may bind the IME1 promoter under all growth conditions to negatively regulate its transcription in the absence of a positive regulator that binds more effectively; repressor activity may depend on phosphorylation by PKA; C. albicans homolog…
136	YMR009W	ADI1	0.502404	3.78e-13	1.53e-11	chrXIII	+	Acireductone dioxygenease involved in the methionine salvage pathway; ortholog of human MTCBP-1; transcribed as polycistronic mRNA with YMR010W and regulated post-transcriptionally by RNase III (Rnt1p) cleavage; ADI1 mRNA is induced in heat shock conditions
137	YNL192W	CHS1	-0.429557	5.16e-13	2.08e-11	chrXIV	+	Chitin synthase I; requires activation from zymogenic form in order to catalyze the transfer of N-acetylglucosamine (GlcNAc) to chitin; required for repairing the chitin septum during cytokinesis; transcription activated by mating factor
138	YGR032W	GSC2	-0.421987	1.23e-12	4.87e-11	chrVII	+	Catalytic subunit of 1,3-beta-glucan synthase; involved in formation of the inner layer of the spore wall; activity positively regulated by Rho1p and negatively by Smk1p; GSC2 has a paralog, FKS1, that arose from the whole genome duplication
139	YNL104C	LEU4	0.35373	1.23e-12	4.87e-11	chrXIV	-	Alpha-isopropylmalate synthase (2-isopropylmalate synthase); the main isozyme responsible for the first step in the leucine biosynthesis pathway; LEU4 has a paralog, LEU9, that arose from the whole genome duplication
140	YOL130W	ALR1	-0.404939	1.67e-12	6.6e-11	chrXV	+	Plasma membrane Mg(2+) transporter; expression and turnover are regulated by Mg(2+) concentration; overexpression confers increased tolerance to Al(3+) and Ga(3+) ions
141	YBR132C	AGP2	-0.518728	2.45e-12	9.6e-11	chrII	-	Plasma membrane regulator of polyamine and carnitine transport; has similarity to transporters but lacks transport activity; may act as a sensor that transduces environmental signals; has a positive or negative regulatory effect on transcription of many transporter genes
142	YHR137W	ARO9	-0.486205	2.56e-12	9.93e-11	chrVIII	+	Aromatic aminotransferase II; catalyzes the first step of tryptophan, phenylalanine, and tyrosine catabolism
143	YPL250C	ICY2	0.788275	3.21e-12	1.24e-10	chrXVI	-	Protein of unknown function; mobilized into polysomes upon a shift from a fermentable to nonfermentable carbon source; potential Cdc28p substrate; ICY2 has a paralog, ICY1, that arose from the whole genome duplication
144	YPL271W	ATP15	0.454231	3.27e-12	1.25e-10	chrXVI	+	Epsilon subunit of the F1 sector of mitochondrial F1F0 ATP synthase; which is a large, evolutionarily conserved enzyme complex required for ATP synthesis; F1 translationally regulates ATP6 and ATP8 expression to achieve a balanced output of ATP synthase genes encoded in nucleus and mitochondria; phosphorylated
145	YCR012W	PGK1	0.371962	4.48e-12	1.7e-10	chrIII	+	3-phosphoglycerate kinase; catalyzes transfer of high-energy phosphoryl groups from the acyl phosphate of 1,3-bisphosphoglycerate to ADP to produce ATP; key enzyme in glycolysis and gluconeogenesis
146	YML131W	YML131W	0.362182	4.7e-12	1.77e-10	chrXIII	+	Protein of unknown function; similar to medium chain dehydrogenase/reductases; expression induced by stresses including osmotic shock, DNA damaging agents, and other chemicals; GFP-fusion protein localizes to the cytoplasm; protein abundance increases in response to DNA replication stress
147	YDR270W	CCC2	0.549007	5.49e-12	2.06e-10	chrIV	+	Cu(+2)-transporting P-type ATPase; required for export of copper from the cytosol into an extracytosolic compartment; has similarity to human proteins involved in Menkes and Wilsons diseases; protein abundance increases in response to DNA replication stress; affects TBSV model (+)RNA virus replication by regulating copper metabolism
148	YDR222W	YDR222W	0.654672	6.52e-12	2.43e-10	chrIV	+	Protein of unknown function; green fluorescent protein (GFP)-fusion protein localizes to the cytoplasm in a punctate pattern; YDR222W has a paralog, YLR225C, that arose from the whole genome duplication
149	YDR096W	GIS1	-0.469718	7.24e-12	2.68e-10	chrIV	+	Histone demethylase and transcription factor; regulates genes during nutrient limitation; activity modulated by proteasome-mediated proteolysis; has JmjC and JmjN domain in N-terminus that interact, promoting stability and proper transcriptional activity; contains two transactivating domains downstream of Jmj domains and a C-terminal DNA binding domain; relocalizes to the cytosol in response to h…
150	YDL070W	BDF2	-0.35593	8.36e-12	3.08e-10	chrIV	+	Protein involved in transcription initiation; acts at TATA-containing promoters; associates with the basal transcription factor TFIID; contains two bromodomains; corresponds to the C-terminal region of mammalian TAF1; redundant with Bdf1p; protein abundance increases in response to DNA replication stress; BDF2 has a paralog, BDF1, that arose from the whole genome duplication
151	YMR173W-A	YMR173W-A	0.643616	1.23e-11	4.5e-10	chrXIII	+	Dubious open reading frame; unlikely to encode a functional protein, based on available experimental and comparative sequence data; overlaps the verified gene DDR48/YML173W
152	YKL060C	FBA1	0.349823	1.25e-11	4.53e-10	chrXI	-	Fructose 1,6-bisphosphate aldolase; required for glycolysis and gluconeogenesis; catalyzes conversion of fructose 1,6 bisphosphate to glyceraldehyde-3-P and dihydroxyacetone-P; locates to mitochondrial outer surface upon oxidative stress
153	YDR309C	GIC2	0.403024	1.3e-11	4.67e-10	chrIV	-	Redundant rho-like GTPase Cdc42p effector; involved in initiation of budding and cellular polarization; interacts with Cdc42p via the Cdc42/Rac-interactive binding (CRIB) domain and with PI(4,5)P2 via a polybasic region; GIC2 has a paralog, GIC1, that arose from the whole genome duplication
154	YDL039C	PRM7	-0.39783	2.18e-11	7.82e-10	chrIV	-	Pheromone-regulated protein; predicted to have one transmembrane segment; promoter contains Gcn4p binding elements
155	YKR042W	UTH1	0.389733	2.31e-11	8.23e-10	chrXI	+	Mitochondrial inner membrane protein; role in mitophagy is disputed; implicated in cell wall biogenesis, the oxidative stress response, life span during starvation, and cell death; SUN family member; UTH1 has a paralog, NCA3, that arose from the whole genome duplication
156	YGR055W	MUP1	0.386608	3.25e-11	1.15e-09	chrVII	+	High affinity methionine permease; integral membrane protein with 13 putative membrane-spanning regions; also involved in cysteine uptake
157	YKL120W	OAC1	0.388516	3.78e-11	1.33e-09	chrXI	+	Mitochondrial inner membrane transporter; transports oxaloacetate, sulfate, thiosulfate, and isopropylmalate; member of the mitochondrial carrier family
158	YDR111C	ALT2	0.432922	4.04e-11	1.41e-09	chrIV	-	Catalytically inactive alanine transaminase; expression is repressed in the presence of alanine and repression is mediated by Nrg1p; ALT2 has a paralog, ALT1, that arose from the whole genome duplication
159	YJR015W	YJR015W	-0.388072	4.33e-11	1.5e-09	chrX	+	Putative protein of unknown function; localizes to endoplasmic reticulum and cytoplasm; predicted to encode a membrane transporter based on phylogenetic analysis; not an essential gene; YJR015W has a paralog, SNG1, that arose from the whole genome duplication
160	YJL165C	HAL5	-0.378082	6.07e-11	2.09e-09	chrX	-	Putative protein kinase; overexpression increases sodium and lithium tolerance, whereas gene disruption increases cation and low pH sensitivity and impairs potassium uptake, suggesting a role in regulation of Trk1p and/or Trk2p transporters; HAL5 has a paralog, KKQ8, that arose from the whole genome duplication
161	YBL101C	ECM21	-0.477519	7.17e-11	2.46e-09	chrII	-	Protein involved in regulating endocytosis of plasma membrane proteins; identified as a substrate for ubiquitination by Rsp5p and deubiquitination by Ubp2p; promoter contains several Gcn4p binding elements; ECM21 has a paralog, CSR2, that arose from the whole genome duplication
162	YDR293C	SSD1	-0.326831	9.2e-11	3.13e-09	chrIV	-	Translational repressor with a role in polar growth and wall integrity; regulated by Cbk1p phosphorylation to effect bud-specific translational control and localization of specific mRNAs; interacts with TOR pathway components; contains a functional N-terminal nuclear localization sequence and nucleocytoplasmic shuttling appears to be critical to Ssd1p function
163	YJL166W	QCR8	0.401136	9.44e-11	3.2e-09	chrX	+	Subunit 8 of ubiquinol cytochrome-c reductase (Complex III); Complex III is a component of the mitochondrial inner membrane electron transport chain; oriented facing the intermembrane space; expression is regulated by Abf1p and Cpf1p
164	YBR068C	BAP2	0.286041	1.14e-10	3.82e-09	chrII	-	High-affinity leucine permease; functions as a branched-chain amino acid permease involved in uptake of leucine, isoleucine and valine; contains 12 predicted transmembrane domains; BAP2 has a paralog, BAP3, that arose from the whole genome duplication
165	YDR089W	YDR089W	0.484123	1.34e-10	4.47e-09	chrIV	+	Protein of unknown function; deletion confers resistance to nickel; contains an SPX domain, which is found in proteins involved in phosphate homeostasis; relocalizes from vacuole to cytoplasm upon DNA replication stress
166	YNL251C	NRD1	-0.452428	1.64e-10	5.44e-09	chrXIV	-	RNA-binding protein, subunit of Nrd1 complex (Nrd1p-Nab3p-Sen1p); complex interacts with the exosome to mediate 3&#8242; end formation of some mRNAs, snRNAs, snoRNAs, and CUTs; interacts with the C-terminal domain of the RNA polymerase II large subunit (Rpo21p), preferentially at phosphorylated Ser5, to direct transcription termination of non-polyadenylated transcripts; H3K4 trimethylation of tra…
167	YCL030C	HIS4	-0.354672	2.31e-10	7.64e-09	chrIII	-	Multifunctional enzyme containing phosphoribosyl-ATP pyrophosphatase; phosphoribosyl-AMP cyclohydrolase, and histidinol dehydrogenase activities; catalyzes the second, third, ninth and tenth steps in histidine biosynthesis
168	YBR286W	APE3	-0.31644	2.73e-10	8.96e-09	chrII	+	Vacuolar aminopeptidase Y; processed to mature form by Prb1p
169	YGR159C	NSR1	-0.280717	2.8e-10	9.16e-09	chrVII	-	Nucleolar protein that binds nuclear localization sequences; required for pre-rRNA processing and ribosome biogenesis
170	YER091C	MET6	-0.375596	2.95e-10	9.59e-09	chrV	-	Cobalamin-independent methionine synthase; involved in methionine biosynthesis and regeneration; requires a minimum of two glutamates on the methyltetrahydrofolate substrate, similar to bacterial metE homologs
171	YDL181W	INH1	0.605225	4.06e-10	1.31e-08	chrIV	+	Protein that inhibits ATP hydrolysis by the F1F0-ATP synthase; inhibitory function is enhanced by stabilizing proteins Stf1p and Stf2p; has a calmodulin-binding motif and binds calmodulin in vitro; INH1 has a paralog, STF1, that arose from the whole genome duplication
172	YGR281W	YOR1	-0.355856	4.27e-10	1.37e-08	chrVII	+	Plasma membrane ATP-binding cassette (ABC) transporter; multidrug transporter mediates export of many different organic anions including oligomycin; homolog of human cystic fibrosis transmembrane receptor (CFTR)
173	YNL141W	AAH1	-0.362003	4.99e-10	1.59e-08	chrXIV	+	Adenine deaminase (adenine aminohydrolase); converts adenine to hypoxanthine; involved in purine salvage; transcriptionally regulated by nutrient levels and growth phase; Aah1p degraded upon entry into quiescence via SCF and the proteasome
174	YER145C	FTR1	-0.338421	5.44e-10	1.73e-08	chrV	-	High affinity iron permease; involved in the transport of iron across the plasma membrane; forms complex with Fet3p; expression is regulated by iron; protein abundance increases in response to DNA replication stress
175	YIL169C	YIL169C	-0.827948	5.73e-10	1.81e-08	chrIX	-
176	YGR234W	YHB1	0.268049	5.9e-10	1.85e-08	chrVII	+	Nitric oxide oxidoreductase; flavohemoglobin involved in nitric oxide detoxification; plays a role in the oxidative and nitrosative stress responses; protein increases in abundance and relocalizes from nucleus to cytoplasmic foci upon DNA replication stress
177	YLR420W	URA4	-0.2986	6.28e-10	1.96e-08	chrXII	+	Dihydroorotase; catalyzes the third enzymatic step in the de novo biosynthesis of pyrimidines, converting carbamoyl-L-aspartate into dihydroorotate
178	YBR287W	YBR287W	-0.302381	6.75e-10	2.1e-08	chrII	+	Protein of unknown function; green fluorescent protein (GFP)-fusion protein localizes to the ER; YBR287W is not an essential gene
179	YAL005C	SSA1	-0.391318	7.39e-10	2.28e-08	chrI	-	ATPase involved in protein folding and NLS-directed nuclear transport; member of HSP70 family; forms chaperone complex with Ydj1p; localized to nucleus, cytoplasm, and cell wall; 98% identical with paralog Ssa2p, but subtle differences between the two proteins provide functional specificity with respect to propagation of yeast [URE3] prions and vacuolar-mediated degradations of gluconeogenesis en…
180	YDL079C	MRK1	-0.807115	7.74e-10	2.37e-08	chrIV	-	Glycogen synthase kinase 3 (GSK-3) homolog; one of four GSK-3 homologs in S. cerevisiae that function to activate Msn2p-dependent transcription of stress responsive genes and that function in protein degradation; MRK1 has a paralog, RIM11, that arose from the whole genome duplication
181	YEL011W	GLC3	-0.455932	8.24e-10	2.51e-08	chrV	+	Glycogen branching enzyme, involved in glycogen accumulation; green fluorescent protein (GFP)-fusion protein localizes to the cytoplasm in a punctate pattern; relocalizes from nucleus to cytoplasmic foci upon DNA replication stress
182	YGL186C	TPN1	-0.358944	1.01e-09	3.06e-08	chrVII	-	Plasma membrane pyridoxine (vitamin B6) transporter; member of the purine-cytosine permease subfamily within the major facilitator superfamily; proton symporter with similarity to Fcy21p, Fcy2p, and Fcy22p
183	YJL157C	FAR1	0.290002	1.02e-09	3.08e-08	chrX	-	CDK inhibitor and nuclear anchor; during the cell cycle Far1p sequesters the GEF Cdc24p in the nucleus; phosphorylation by Cdc28p-Cln results in SCFCdc4 complex-mediated ubiquitin-dependent degradation, releasing Cdc24p for export and activation of GTPase Cdc42p; in response to pheromone, phosphorylation of Far1p by MAPK Fus3p results in association with, and inhibition of Cdc28p-Cln, as well as …
184	YML075C	HMG1	-0.335975	1.05e-09	3.16e-08	chrXIII	-	HMG-CoA reductase; catalyzes the conversion of HMG-CoA to mevalonate, which is a rate-limiting step in sterol biosynthesis; one of two isozymes; localizes to the nuclear envelope; overproduction induces the formation of karmellae; forms foci at the nuclear periphery upon DNA replication stress; HMG1 has a paralog, HMG2, that arose from the whole genome duplication
185	YBR298C	MAL31	-0.502565	1.15e-09	3.44e-08	chrII	-	Maltose permease; high-affinity maltose transporter (alpha-glucoside transporter); encoded in the MAL3 complex locus; member of the 12 transmembrane domain superfamily of sugar transporters; functional in genomic reference strain S288C
186	YIL155C	GUT2	-0.391789	1.22e-09	3.62e-08	chrIX	-	Mitochondrial glycerol-3-phosphate dehydrogenase; expression is repressed by both glucose and cAMP and derepressed by non-fermentable carbon sources in a Snf1p, Rsf1p, Hap2/3/4/5 complex dependent manner
187	YDR529C	QCR7	0.362255	1.27e-09	3.74e-08	chrIV	-	Subunit 7 of ubiquinol cytochrome-c reductase (Complex III); Complex III is a component of the mitochondrial inner membrane electron transport chain; oriented facing the mitochondrial matrix; N-terminus appears to play a role in complex assembly
188	YPR156C	TPO3	0.407499	1.68e-09	4.94e-08	chrXVI	-	Polyamine transporter of the major facilitator superfamily; member of the 12-spanner drug:H(+) antiporter DHA1 family; specific for spermine; localizes to the plasma membrane; TPO3 has a paralog, TPO2, that arose from the whole genome duplication
189	YMR058W	FET3	-0.351349	1.78e-09	5.22e-08	chrXIII	+	Ferro-O2-oxidoreductase; multicopper oxidase that oxidizes ferrous (Fe2+) to ferric iron (Fe3+) for subsequent cellular uptake by transmembrane permease Ftr1p; required for high-affinity iron uptake and involved in mediating resistance to copper ion toxicity, belongs to class of integral membrane multicopper oxidases; protein abundance increases in response to DNA replication stress
190	YPR157W	TDA6	0.573365	1.87e-09	5.43e-08	chrXVI	+	Putative protein of unknown function; induced by treatment with 8-methoxypsoralen and UVA irradiation; null mutant is sensitive to expression of the top1-T722A allele; TDA6 has a paralog, VPS62, that arose from the whole genome duplication
191	YOR226C	ISU2	0.484351	2.63e-09	7.6e-08	chrXV	-	Protein required for synthesis of iron-sulfur proteins; localized to the mitochondrial matrix; performs a scaffolding function in mitochondria during Fe/S cluster assembly; involved in Fe-S cluster assembly for both mitochondrial and cytosolic proteins; isu1 isu2 double mutant is inviable; protein abundance increases in response to DNA replication stress; evolutionarily conserved; ISU2 has a para…
192	YCL027W	FUS1	0.430578	2.78e-09	8e-08	chrIII	+	Membrane protein localized to the shmoo tip; required for cell fusion; expression regulated by mating pheromone; proposed to coordinate signaling, fusion, and polarization events required for fusion; potential Cdc28p substrate
193	YOR315W	SFG1	0.342517	4.15e-09	1.19e-07	chrXV	+	Nuclear protein putative transcription factor; required for growth of superficial pseudohyphae (which do not invade the agar substrate) but not for invasive pseudohyphal growth; may act together with Phd1p; potential Cdc28p substrate
194	YDR516C	EMI2	-0.364968	4.2e-09	1.2e-07	chrIV	-	Non-essential protein of unknown function; required for transcriptional induction of the early meiotic-specific transcription factor IME1; required for sporulation; expression regulated by glucose-repression transcription factors Mig1/2p; EMI2 has a paralog, GLK1, that arose from the whole genome duplication; protein abundance increases in response to DNA replication stress
195	YDR258C	HSP78	0.375048	5.42e-09	1.54e-07	chrIV	-	Oligomeric mitochondrial matrix chaperone; cooperates with Ssc1p in mitochondrial thermotolerance after heat shock; able to prevent the aggregation of misfolded proteins as well as resolubilize protein aggregates
196	YNL036W	NCE103	-0.458001	6.8e-09	1.92e-07	chrXIV	+
197	YOR245C	DGA1	0.401628	7.81e-09	2.19e-07	chrXV	-	Diacylglycerol acyltransferase; catalyzes the terminal step of triacylglycerol (TAG) formation, acylates diacylglycerol using acyl-CoA as an acyl donor; Lro1p and Dga1p can O-acylate ceramides; localized to lipid particles
198	YOR222W	ODC2	0.423822	8.05e-09	2.25e-07	chrXV	+	Mitochondrial inner membrane transporter; exports 2-oxoadipate and 2-oxoglutarate from the mitochondrial matrix to the cytosol for use in lysine and glutamate biosynthesis and in lysine catabolism; ODC2 has a paralog, ODC1, that arose from the whole genome duplication
199	YLR214W	FRE1	-0.366431	9.76e-09	2.71e-07	chrXII	+	Ferric reductase and cupric reductase; reduces siderophore-bound iron and oxidized copper prior to uptake by transporters; expression induced by low copper and iron levels
200	YLL028W	TPO1	0.35388	1.11e-08	3.06e-07	chrXII	+	Polyamine transporter of the major facilitator superfamily; member of the 12-spanner drug:H(+) antiporter DHA1 family; recognizes spermine, putrescine, and spermidine; catalyzes uptake of polyamines at alkaline pH and excretion at acidic pH; during oxidative stress exports spermine, spermidine from the cell, which controls timing of expression of stress-responsive genes; phosphorylation enhances …
201	YBL005W-B	YBL005W-B	-0.481765	1.16e-08	3.2e-07	chrII	+
202	YER064C	VHR2	-0.400454	1.28e-08	3.5e-07	chrV	-	Non-essential nuclear protein; null mutation has global effects on transcription; VHR2 has a paralog, VHR1, that arose from the whole genome duplication; relative distribution to the nucleus increases upon DNA replication stress
203	YOR273C	TPO4	0.351038	1.4e-08	3.8e-07	chrXV	-	Polyamine transporter of the major facilitator superfamily; member of the 12-spanner drug:H(+) antiporter DHA1 family; recognizes spermine, putrescine, and spermidine; localizes to the plasma membrane
204	YJL079C	PRY1	0.386537	1.47e-08	3.98e-07	chrX	-	Sterol binding protein involved in the export of acetylated sterols; secreted glycoprotein and member of the CAP protein superfamily (cysteine-rich secretory proteins (CRISP), antigen 5, and pathogenesis related 1 proteins); sterol export function is redundant with that of PRY2; may be involved in detoxification of hydrophobic compounds; PRY1 has a paralog, PRY2, that arose from the whole genome …
205	YMR016C	SOK2	-0.341753	1.59e-08	4.28e-07	chrXIII	-	Nuclear protein that negatively regulates pseudohyphal differentiation; plays a regulatory role in the cyclic AMP (cAMP)-dependent protein kinase (PKA) signal transduction pathway; relocalizes to the cytosol in response to hypoxia; SOK2 has a paralog, PHD1, that arose from the whole genome duplication
206	YGR191W	HIP1	-0.294428	1.95e-08	5.22e-07	chrVII	+	High-affinity histidine permease; also involved in the transport of manganese ions
207	YMR295C	YMR295C	0.330825	1.98e-08	5.3e-07	chrXIII	-	Protein of unknown function that associates with ribosomes; green fluorescent protein (GFP)-fusion protein localizes to the cell periphery and bud; not an essential gene; protein abundance increases in response to DNA replication stress; YMR295C has a paralog, YGR273C, that arose from the whole genome duplication
208	YKL153W	YKL153W	0.603192	2.31e-08	6.15e-07	chrXI	+	Dubious open reading frame; unlikely to encode a functional protein, based on available experimental and comparative sequence data; transcription of both YLK153W and the overlapping essential gene GPM1 is reduced in the gcr1 null mutant
209	YLR301W	HRI1	0.288189	2.46e-08	6.52e-07	chrXII	+
210	YKL216W	URA1	-0.237736	2.5e-08	6.58e-07	chrXI	+	Dihydroorotate dehydrogenase; catalyzes the fourth enzymatic step in the de novo biosynthesis of pyrimidines, converting dihydroorotic acid into orotic acid
211	YMR280C	CAT8	-0.631067	2.52e-08	6.61e-07	chrXIII	-	Zinc cluster transcriptional activator; necessary for derepression of a variety of genes under non-fermentative growth conditions, active after diauxic shift, binds carbon source responsive elements; relative distribution to the nucleus increases upon DNA replication stress
212	YDL234C	GYP7	-0.363179	2.79e-08	7.28e-07	chrIV	-	GTPase-activating protein for yeast Rab family members; members include Ypt7p (most effective), Ypt1p, Ypt31p, and Ypt32p (in vitro); involved in vesicle mediated protein trafficking
213	YLR258W	GSY2	-0.334865	2.95e-08	7.67e-07	chrXII	+	Glycogen synthase; expression induced by glucose limitation, nitrogen starvation, heat shock, and stationary phase; activity regulated by cAMP-dependent, Snf1p and Pho85p kinases as well as by the Gac1p-Glc7p phosphatase; GSY2 has a paralog, GSY1, that arose from the whole genome duplication; relocalizes from cytoplasm to plasma membrane upon DNA replication stress
214	YDR186C	YDR186C	0.317511	3.82e-08	9.88e-07	chrIV	-	Putative protein of unknown function; may interact with ribosomes, based on co-purification experiments; green fluorescent protein (GFP)-fusion protein localizes to the cytoplasm
215	YIL051C	MMF1	-0.266643	3.92e-08	1.01e-06	chrIX	-	Mitochondrial protein required for transamination of isoleucine; but not of valine or leucine; may regulate specificity of branched-chain transaminases Bat1p and Bat2p; interacts genetically with mitochondrial ribosomal protein genes; MMF1 has a paralog, HMF1, that arose from the whole genome duplication
216	YPL179W	PPQ1	-0.3008	4.29e-08	1.1e-06	chrXVI	+	Protein phosphatase that regulates the mating response; negatively regulates the MAP kinase signaling cascade during mating; member of the serine/threonine phosphatase PP1 family
217	YDR171W	HSP42	0.398923	4.46e-08	1.14e-06	chrIV	+	Small heat shock protein (sHSP) with chaperone activity; forms barrel-shaped oligomers that suppress unfolded protein aggregation; involved in cytoskeleton reorganization after heat shock; protein abundance increases and forms cytoplasmic foci in response to DNA replication stress
218	YGL038C	OCH1	-0.284964	4.65e-08	1.18e-06	chrVII	-	Mannosyltransferase of the cis-Golgi apparatus; initiates the polymannose outer chain elongation of N-linked oligosaccharides of glycoproteins
219	YDR461W	MFA1	0.699366	4.81e-08	1.21e-06	chrIV	+	Mating pheromone a-factor; made by a cells; interacts with alpha cells to induce cell cycle arrest and other responses leading to mating; biogenesis involves C-terminal modification, N-terminal proteolysis, and export; also encoded by MFA2
220	YLR056W	ERG3	-0.27681	4.79e-08	1.21e-06	chrXII	+	C-5 sterol desaturase; glycoprotein that catalyzes the introduction of a C-5(6) double bond into episterol, a precursor in ergosterol biosynthesis; mutants are viable, but cannot grow on non-fermentable carbon sources; substrate of the HRD ubiquitin ligase
221	YOR122C	PFY1	0.273239	4.9e-08	1.23e-06	chrXV	-	Profilin; binds actin, phosphatidylinositol 4,5-bisphosphate, and polyproline regions; involved in cytoskeleton organization; required for normal timing of actin polymerization in response to thermal stress; protein abundance increases in response to DNA replication stress
222	YBR212W	NGR1	-0.37709	5.15e-08	1.28e-06	chrII	+	RNA binding protein that negatively regulates growth rate; interacts with the 3' UTR of the mitochondrial porin (POR1) mRNA and enhances its degradation; overexpression impairs mitochondrial function; interacts with Dhh1p to mediate POR1 mRNA decay; expressed in stationary phase
223	YOR306C	MCH5	-0.458031	5.19e-08	1.29e-06	chrXV	-	Plasma membrane riboflavin transporter; facilitates the uptake of vitamin B2; required for FAD-dependent processes; sequence similarity to mammalian monocarboxylate permeases, however mutants are not deficient in monocarboxylate transport
224	YMR205C	PFK2	0.246525	5.46e-08	1.35e-06	chrXIII	-	Beta subunit of heterooctameric phosphofructokinase; involved in glycolysis; indispensable for anaerobic growth; activated by fructose-2,6-bisphosphate and AMP; mutation inhibits glucose induction of cell cycle-related genes
225	YER158C	YER158C	-0.502647	5.89e-08	1.45e-06	chrV	-	Protein of unknown function; potentially phosphorylated by Cdc28p; YER158C has a paralog, AFR1, that arose from the whole genome duplication
226	YHR008C	SOD2	0.384524	6.26e-08	1.53e-06	chrVIII	-	Mitochondrial manganese superoxide dismutase; protects cells against oxygen toxicity; phosphorylated
227	YNL112W	DBP2	-0.282397	6.75e-08	1.64e-06	chrXIV	+	ATP-dependent RNA helicase of the DEAD-box protein family; has a strong preference for dsRNA; interacts with YRA1; required for the assembly of Yra1p, Nab2p and Mex67p onto mRNA and formation of nuclear mRNP; involved in mRNA decay and rRNA processing; may be involved in suppression of transcription from cryptic initiation sites
228	YJR025C	BNA1	0.518924	6.96e-08	1.69e-06	chrX	-	3-hydroxyanthranilic acid dioxygenase; required for the de novo biosynthesis of NAD from tryptophan via kynurenine; expression regulated by Hst1p
229	YOL126C	MDH2	-0.329848	7.2e-08	1.74e-06	chrXV	-	Cytoplasmic malate dehydrogenase; one of three isozymes that catalyze interconversion of malate and oxaloacetate; involved in the glyoxylate cycle and gluconeogenesis during growth on two-carbon compounds; interacts with Pck1p and Fbp1
230	YFL021W	GAT1	0.51061	7.85e-08	1.89e-06	chrVI	+	Transcriptional activator of genes involved in nitrogen catabolite repression; contains a GATA-1-type zinc finger DNA-binding motif; activity and localization regulated by nitrogen limitation and Ure2p
231	YOR134W	BAG7	-0.713	8.44e-08	2.02e-06	chrXV	+	Rho GTPase activating protein (RhoGAP); stimulates the intrinsic GTPase activity of Rho1p, which plays a bud growth by regulating actin cytoskeleton organization and cell wall biosynthesis, resulting in the downregulation of Rho1p; structurally and functionally related to Sac7p; BAG7 has a paralog, SAC7, that arose from the whole genome duplication
232	YAL044C	GCV3	-0.391468	8.91e-08	2.12e-06	chrI	-	H subunit of the mitochondrial glycine decarboxylase complex; glycine decarboxylase is required for the catabolism of glycine to 5,10-methylene-THF; also required for all protein lipoylation; expression is regulated by levels of 5,10-methylene-THF
233	YMR083W	ADH3	-0.243425	9e-08	2.14e-06	chrXIII	+	Mitochondrial alcohol dehydrogenase isozyme III; involved in the shuttling of mitochondrial NADH to the cytosol under anaerobic conditions and ethanol production
234	YKR075C	YKR075C	-0.671506	1.05e-07	2.47e-06	chrXI	-	Protein of unknown function; similar to Reg1p; expression regulated by glucose and Rgt1p; GFP-fusion protein is induced in response to the DNA-damaging agent MMS; YKR075C has a paralog, YOR062C, that arose from the whole genome duplication
235	YER036C	ARB1	-0.230777	1.09e-07	2.57e-06	chrV	-	ATPase of the ATP-binding cassette (ABC) family; involved in 40S and 60S ribosome biogenesis, has similarity to Gcn20p; shuttles from nucleus to cytoplasm, physically interacts with Tif6p, Lsg1p
236	YKL029C	MAE1	-0.377535	1.18e-07	2.77e-06	chrXI	-	Mitochondrial malic enzyme; catalyzes the oxidative decarboxylation of malate to pyruvate, which is a key intermediate in sugar metabolism and a precursor for synthesis of several amino acids
237	YLR449W	FPR4	-0.271613	1.24e-07	2.9e-06	chrXII	+	Peptidyl-prolyl cis-trans isomerase (PPIase); proline isomerase localized to nucleus; catalyzes isomerization of proline residues in histones H3 and H4, which affects lysine methylation of those histones; FPR4 has a paralog, FPR3, that arose from the whole genome duplication
238	YFR052C-A	YFR052C-A	-0.751501	1.46e-07	3.39e-06	chrVI	-
239	YJL107C	YJL107C	-0.465614	1.47e-07	3.39e-06	chrX	-	Putative protein of unknown function; expression is induced by activation of the HOG1 mitogen-activated signaling pathway and this induction is Hog1p/Pbs2p dependent; YJL107C and adjacent ORF, YJL108C are merged in related fungi
240	YPR009W	SUT2	-0.480077	1.48e-07	3.42e-06	chrXVI	+	Putative transcription factor of the Zn2Cys6 family; regulates sterol uptake under anaerobic conditions along with SUT1; multicopy suppressor of mutations that cause low activity of the cAMP/protein kinase A pathway; positively regulates mating along with SUT1 by repressing the expression of genes (PRR2, NCE102 and RHO5) which function as mating inhibitors; SUT2 has a paralog, SUT1, that arose fr…
241	YJR077C	MIR1	0.257444	1.52e-07	3.48e-06	chrX	-	Mitochondrial phosphate carrier; imports inorganic phosphate into mitochondria; functionally redundant with Pic2p but more abundant than Pic2p under normal conditions; phosphorylated
242	YLR180W	SAM1	-0.297044	1.75e-07	3.99e-06	chrXII	+	S-adenosylmethionine synthetase; catalyzes transfer of the adenosyl group of ATP to the sulfur atom of methionine; SAM1 has a paralog, SAM2, that arose from the whole genome duplication
243	YER053C-A	YER053C-A	0.755528	1.81e-07	4.13e-06	chrV	-	Protein of unknown function; green fluorescent protein (GFP)-fusion protein localizes to the endoplasmic reticulum; protein abundance increases in response to DNA replication stress
244	YLR257W	YLR257W	-0.259561	2.07e-07	4.67e-06	chrXII	+	Protein of unknown function; protein abundance increases in response to DNA replication stress
245	YOR049C	RSB1	-0.47688	2.06e-07	4.67e-06	chrXV	-	Suppressor of sphingoid LCB sensitivity of an LCB-lyase mutation; putative integral membrane transporter or flippase that may transport long chain bases (LCBs) from the cytoplasmic side toward the extracytoplasmic side of the membrane
246	YFL052W	YFL052W	-0.728767	2.12e-07	4.77e-06	chrVI	+	Putative zinc cluster protein that contains a DNA binding domain; computational analysis suggests a role as a transcription factor; null mutant is sensitive to Calcofluor White, low osmolarity, and heat, suggesting a role for YFL052Wp in cell wall integrity
247	YJL217W	REE1	-0.383622	2.28e-07	5.11e-06	chrX	+	Cytoplasmic protein involved in the regulation of enolase (ENO1); mRNA expression is induced by calcium shortage, copper deficiency (via Mac1p) and the presence of galactose (via Gal4p); mRNA expression is also regulated by the cell cycle
248	YOR092W	ECM3	0.376533	2.31e-07	5.15e-06	chrXV	+	Non-essential protein of unknown function; involved in signal transduction and the genotoxic response; induced rapidly in response to treatment with 8-methoxypsoralen and UVA irradiation; relocalizes from ER to cytoplasm upon DNA replication stress; ECM3 has a paralog, YNL095C, that arose from the whole genome duplication
249	YOL119C	MCH4	-0.384088	2.33e-07	5.17e-06	chrXV	-	Protein with similarity to mammalian monocarboxylate permeases; monocarboxylate permeases are involved in transport of monocarboxylic acids across the plasma membrane but mutant is not deficient in monocarboxylate transport
250	YMR136W	GAT2	0.320362	2.36e-07	5.23e-06	chrXIII	+	Protein containing GATA family zinc finger motifs; similar to Gln3p and Dal80p; expression repressed by leucine
251	YHR071W	PCL5	-0.278044	2.51e-07	5.51e-06	chrVIII	+	Cyclin; interacts with and phosphorylated by Pho85p cyclin-dependent kinase (Cdk), induced by Gcn4p at level of transcription, specifically required for Gcn4p degradation, may be sensor of cellular protein biosynthetic capacity
252	YJL106W	IME2	-0.537271	2.51e-07	5.51e-06	chrX	+	Serine/threonine protein kinase involved in activation of meiosis; associates with Ime1p and mediates its stability, activates Ndt80p; IME2 expression is positively regulated by Ime1p
253	YER188W	YER188W	0.658736	2.68e-07	5.86e-06	chrV	+	Dubious open reading frame; unlikely to encode a functional protein, based on available experimental and comparative sequence data; large-scale analyses show mRNA expression increases under anaerobic conditions and two-hybrid interactions with Sst2p
254	YLR099C	ICT1	-0.321027	3.51e-07	7.65e-06	chrXII	-	Lysophosphatidic acid acyltransferase; responsible for enhanced phospholipid synthesis during organic solvent stress; null displays increased sensitivity to Calcofluor white; highly expressed during organic solvent stress; ICT1 has a paralog, ECM18, that arose from the whole genome duplication
255	YMR105C	PGM2	-0.338909	3.54e-07	7.69e-06	chrXIII	-	Phosphoglucomutase; catalyzes the conversion from glucose-1-phosphate to glucose-6-phosphate, which is a key step in hexose metabolism; functions as the acceptor for a Glc-phosphotransferase; protein abundance increases in response to DNA replication stress; PGM2 has a paralog, PGM1, that arose from the whole genome duplication
256	YOL014W	YOL014W	0.463146	3.57e-07	7.73e-06	chrXV	+	Putative protein of unknown function
257	YBR238C	YBR238C	-0.32083	3.68e-07	7.91e-06	chrII	-	Mitochondrial membrane protein; not required for respiratory growth but causes a synthetic respiratory defect in combination with rmd9 mutations; transcriptionally up-regulated by TOR; deletion increases life span; YBR238C has a paralog, RMD9, that arose from the whole genome duplication
258	YDR213W	UPC2	-0.373673	3.93e-07	8.44e-06	chrIV	+	Sterol regulatory element binding protein; induces transcription of sterol biosynthetic genes and of DAN/TIR gene products; relocates from intracellular membranes to perinuclear foci on sterol depletion; UPC2 has a paralog, ECM22, that arose from the whole genome duplication
259	YJL167W	ERG20	0.222954	3.98e-07	8.5e-06	chrX	+	Farnesyl pyrophosphate synthetase; has both dimethylallyltranstransferase and geranyltranstransferase activities; catalyzes the formation of C15 farnesyl pyrophosphate units for isoprenoid and sterol biosynthesis
260	YOR208W	PTP2	-0.373592	4.66e-07	9.91e-06	chrXV	+	Phosphotyrosine-specific protein phosphatase; involved in the inactivation of mitogen-activated protein kinase (MAPK) during osmolarity sensing; dephosporylates Hog1p MAPK and regulates its localization; localized to the nucleus
261	YFL027C	GYP8	0.322528	5.72e-07	1.21e-05	chrVI	-	GTPase-activating protein for yeast Rab family members; Ypt1p is the preferred in vitro substrate but also acts on Sec4p, Ypt31p and Ypt32p; involved in the regulation of ER to Golgi vesicle transport
262	YPL156C	PRM4	-0.372101	6.81e-07	1.44e-05	chrXVI	-	Pheromone-regulated protein proposed to be involved in mating; predicted to have 1 transmembrane segment; transcriptionally regulated by Ste12p during mating and by Cat8p during the diauxic shift
263	YGL039W	YGL039W	0.318073	7.14e-07	1.5e-05	chrVII	+	Oxidoreductase shown to reduce carbonyl compounds to chiral alcohols
264	YPL024W	RMI1	0.424636	7.98e-07	1.67e-05	chrXVI	+	Subunit of the RecQ (Sgs1p) - Topo III (Top3p) complex; stimulates superhelical relaxing, DNA catenation/decatenation and ssDNA binding activities of Top3p; involved in response to DNA damage; functions in S phase-mediated cohesion establishment via a pathway involving the Ctf18-RFC complex and Mrc1p; stimulates Top3p DNA catenation/decatenation activity; null mutants display increased rates of r…
265	YEL031W	SPF1	-0.257456	9.48e-07	1.98e-05	chrV	+	P-type ATPase, ion transporter of the ER membrane; required to maintain normal lipid composition of intracellular compartments and proper targeting of mitochondrial outer membrane tail-anchored proteins; involved in ER function and Ca2+ homeostasis; required for regulating Hmg2p degradation; confers sensitivity to a killer toxin (SMKT) produced by Pichia farinosa KK1
266	YEL071W	DLD3	0.233381	1.04e-06	2.16e-05	chrV	+	D-lactate dehydrogenase; part of the retrograde regulon which consists of genes whose expression is stimulated by damage to mitochondria and reduced in cells grown with glutamate as the sole nitrogen source, located in the cytoplasm
267	YOR355W	GDS1	-0.279225	1.08e-06	2.23e-05	chrXV	+	Protein of unknown function; required for growth on glycerol as a carbon source; the authentic, non-tagged protein is detected in highly purified mitochondria in high-throughput studies
268	YPR030W	CSR2	-0.474779	1.11e-06	2.29e-05	chrXVI	+	Nuclear ubiquitin protein ligase binding protein; may regulate utilization of nonfermentable carbon sources and endocytosis of plasma membrane proteins; overproduction suppresses chs5 spa2 lethality at high temp; ubiquitinated by Rsp5p, deubiquitinated by Ubp2p; CSR2 has a paralog, ECM21, that arose from the whole genome duplication
269	YFR047C	BNA6	0.335185	1.13e-06	2.32e-05	chrVI	-	Quinolinate phosphoribosyl transferase; required for the de novo biosynthesis of NAD from tryptophan via kynurenine; expression regulated by Hst1p
270	YOR101W	RAS1	-0.286864	1.17e-06	2.39e-05	chrXV	+	GTPase involved in G-protein signaling in adenylate cyclase activation; plays a role in cell proliferation; localized to the plasma membrane; homolog of mammalian RAS proto-oncogenes; relative distribution to the nucleus increases upon DNA replication stress; RAS1 has a paralog, RAS2, that arose from the whole genome duplication
271	YPL089C	RLM1	-0.314303	1.21e-06	2.47e-05	chrXVI	-	MADS-box transcription factor; component of the protein kinase C-mediated MAP kinase pathway involved in the maintenance of cell integrity; phosphorylated and activated by the MAP-kinase Slt2p; RLM1 has a paralog, SMP1, that arose from the whole genome duplication
272	YPL088W	YPL088W	-0.447004	1.27e-06	2.58e-05	chrXVI	+	Putative aryl alcohol dehydrogenase; transcription is activated by paralogous transcription factors Yrm1p and Yrr1p along with genes involved in multidrug resistance
273	YAL060W	BDH1	-0.305845	1.37e-06	2.79e-05	chrI	+	NAD-dependent (R,R)-butanediol dehydrogenase; catalyzes oxidation of (R,R)-2,3-butanediol to (3R)-acetoin, oxidation of meso-butanediol to (3S)-acetoin, and reduction of acetoin; enhances use of 2,3-butanediol as an aerobic carbon source
274	YBL024W	NCL1	-0.254843	1.38e-06	2.79e-05	chrII	+	S-adenosyl-L-methionine-dependent tRNA: m5C-methyltransferase; methylates cytosine to m5C at several positions in tRNAs and intron-containing pre-tRNAs; increases proportion of tRNALeu(CAA) with m5C at wobble position in response to hydrogen peroxide, causing selective translation of mRNA from genes enriched in TTG codon; loss of NCL1 confers hypersensitivity to oxidative stress; similar to Nop2p…
275	YLR460C	YLR460C	0.568208	1.41e-06	2.85e-05	chrXII	-	Member of the quinone oxidoreductase family; up-regulated in response to the fungicide mancozeb; possibly up-regulated by iodine
276	YHR007C	ERG11	-0.214997	1.51e-06	3.03e-05	chrVIII	-	Lanosterol 14-alpha-demethylase; catalyzes the C-14 demethylation of lanosterol to form 4,4''-dimethyl cholesta-8,14,24-triene-3-beta-ol in the ergosterol biosynthesis pathway; member of the cytochrome P450 family; associated and coordinately regulated with the P450 reductase Ncp1p
277	YKL096W-A	CWP2	0.463101	1.54e-06	3.08e-05	chrXI	+	Covalently linked cell wall mannoprotein; major constituent of the cell wall; plays a role in stabilizing the cell wall; involved in low pH resistance; precursor is GPI-anchored
278	YMR043W	MCM1	0.340934	1.59e-06	3.16e-05	chrXIII	+	Transcription factor; involved in cell-type-specific transcription and pheromone response; plays a central role in the formation of both repressor and activator complexes; relocalizes to the cytosol in response to hypoxia
279	YMR049C	ERB1	-0.262699	1.62e-06	3.21e-05	chrXIII	-	Constituent of 66S pre-ribosomal particles; forms a complex with Nop7p and Ytm1p that is required for maturation of the large ribosomal subunit; required for maturation of the 25S and 5.8S ribosomal RNAs; homologous to mammalian Bop1
280	YPR160W	GPH1	-0.431389	1.72e-06	3.4e-05	chrXVI	+	Glycogen phosphorylase required for the mobilization of glycogen; non-essential; regulated by cyclic AMP-mediated phosphorylation; expression is regulated by stress-response elements and by the HOG MAP kinase pathway
281	YDR044W	HEM13	-0.34069	1.73e-06	3.42e-05	chrIV	+	Coproporphyrinogen III oxidase; an oxygen requiring enzyme that catalyzes the sixth step in the heme biosynthetic pathway; transcription is repressed by oxygen and heme (via Rox1p and Hap1p)
282	YGR182C	YGR182C	0.385921	1.81e-06	3.55e-05	chrVII	-	Dubious open reading frame; unlikely to encode a functional protein, based on available experimental and comparative sequence data; partially overlaps the verified ORF TIM13/YGR181W
283	YLR136C	TIS11	-0.519465	1.82e-06	3.56e-05	chrXII	-	mRNA-binding protein expressed during iron starvation; binds to a sequence element in the 3'-untranslated regions of specific mRNAs to mediate their degradation; involved in iron homeostasis; protein increases in abundance and relative distribution to the nucleus increases upon DNA replication stress; TIS11 has a paralog, CTH1, that arose from the whole genome duplication
284	YGL077C	HNM1	-0.259477	1.97e-06	3.84e-05	chrVII	-	Plasma membrane transporter for choline, ethanolamine, and carnitine; involved in the uptake of nitrogen mustard and the uptake of glycine betaine during hypersaline stress; co-regulated with phospholipid biosynthetic genes and negatively regulated by choline and myo-inositol
285	YJL078C	PRY3	-0.391319	2.02e-06	3.93e-05	chrX	-	Cell wall-associated protein involved in export of acetylated sterols; member of the CAP protein superfamily (cysteine-rich secretory proteins (CRISP), antigen 5, and pathogenesis related 1 proteins); role in mating efficiency; expression of full-length transcript is daughter cell-specific; in response to alpha factor, a short transcript starting at +452 is expressed and the long form is represse…
286	YDR368W	YPR1	0.241388	2.13e-06	4.11e-05	chrIV	+	NADPH-dependent aldo-keto reductase; reduces multiple substrates including 2-methylbutyraldehyde and D,L-glyceraldehyde, expression is induced by osmotic and oxidative stress; functionally redundant with other aldo-keto reductases; protein abundance increases in response to DNA replication stress; YPR1 has a paralog, GCY1, that arose from the whole genome duplication
287	YMR008C	PLB1	-0.274922	2.13e-06	4.11e-05	chrXIII	-	Phospholipase B (lysophospholipase) involved in lipid metabolism; required for efficient acyl chain remodeling of newly synthesized phosphatidylethanolamine-derived phosphatidylcholine; required for deacylation of phosphatidylcholine and phosphatidylethanolamine but not phosphatidylinositol; PLB1 has a paralog, PLB3, that arose from the whole genome duplication
288	YJL210W	PEX2	0.339488	2.25e-06	4.32e-05	chrX	+	RING-finger peroxin and E3 ubiquitin ligase; peroxisomal membrane protein with a C-terminal zinc-binding RING domain, forms translocation subcomplex with Pex10p and Pex12p which functions in peroxisomal matrix protein import
289	YJR117W	STE24	-0.318561	2.28e-06	4.37e-05	chrX	+	Highly conserved zinc metalloprotease; functions in two steps of a-factor maturation, C-terminal CAAX proteolysis and the first step of N-terminal proteolytic processing; contains multiple transmembrane spans
290	YDR101C	ARX1	-0.254121	2.35e-06	4.49e-05	chrIV	-	Nuclear export factor for the ribosomal pre-60S subunit; shuttling factor which directly binds FG rich nucleoporins and facilities translocation through the nuclear pore complex; interacts directly with Alb1p; responsible for Tif6p recycling defects in the absence of Rei1; associated with the ribosomal export complex
291	YLR142W	PUT1	-0.49731	2.4e-06	4.56e-05	chrXII	+
292	YBR023C	CHS3	-0.239145	2.7e-06	5.11e-05	chrII	-	Chitin synthase III; catalyzes the transfer of N-acetylglucosamine (GlcNAc) to chitin; required for synthesis of the majority of cell wall chitin, the chitin ring during bud emergence, and spore wall chitosan; contains overlapping di-leucine and di-acidic signals that mediate, respectively, intracellular trafficking by AP-1 and trafficking to plasma membrane by exomer complex; requires AP-3 compl…
293	YNL220W	ADE12	-0.2281	2.9e-06	5.47e-05	chrXIV	+	Adenylosuccinate synthase; catalyzes the first step in synthesis of adenosine monophosphate from inosine 5'monophosphate during purine nucleotide biosynthesis; exhibits binding to single-stranded autonomously replicating (ARS) core sequence
294	YOL103W-B	YOL103W-B	0.635814	2.91e-06	5.47e-05	chrXV	+
295	YOL122C	SMF1	-0.312305	3.01e-06	5.65e-05	chrXV	-	Divalent metal ion transporter; broad specificity for di-valent and tri-valent metals; post-translationally regulated by levels of metal ions; member of the Nramp family of metal transport proteins
296	YDR037W	KRS1	-0.210391	3.21e-06	5.99e-05	chrIV	+	Lysyl-tRNA synthetase
297	YLR227W-B	YLR227W-B	0.380529	3.21e-06	5.99e-05	chrXII	+
298	YLR392C	ART10	-0.348868	3.28e-06	6.1e-05	chrXII	-	Protein of unknown function that contains 2 PY motifs; ubiquinated by Rsp5p; overexpression confers resistance to arsenite; green fluorescent protein (GFP)-fusion protein localizes it to the cytoplasm; non-essential gene
299	YGR204W	ADE3	-0.272675	3.33e-06	6.16e-05	chrVII	+	Cytoplasmic trifunctional enzyme C1-tetrahydrofolate synthase; involved in single carbon metabolism and required for biosynthesis of purines, thymidylate, methionine, and histidine; null mutation causes auxotrophy for adenine and histidine
300	YGL178W	MPT5	-0.290092	3.36e-06	6.21e-05	chrVII	+	mRNA-binding protein of the PUF family; binds to the 3' UTR of specific mRNAs, including those involved in mating type switching, cell wall integrity, chronological lifespan, chromatin modification, and spindle pole body architecture; recruits the CCR4-NOT deadenylase complex to mRNAs along with Dhh1p and Dcp1p to promote deadenylation, decapping, and decay; also interacts with the Caf20p transla…
301	YGR109W-B	YGR109W-B	0.465418	3.69e-06	6.8e-05	chrVII	+
302	YKL141W	SDH3	0.259165	3.71e-06	6.81e-05	chrXI	+	Subunit of succinate dehydrogenase and of TIM22 translocase; functions as cytochrome b subunit of succinate dehydrogenase, which couples oxidation of succinate to transfer of electrons to ubiquinone as part of the TCA cycle and the mitochondrial respiratory chain; also required for mitochondrial inner membrane protein import as part of the TIM22 complex; SDH3 has a paralog, SHH3, that arose from …
303	YBR092C	PHO3	-0.262536	3.85e-06	7.03e-05	chrII	-	Constitutively expressed acid phosphatase similar to Pho5p; brought to the cell surface by transport vesicles; hydrolyzes thiamin phosphates in the periplasmic space, increasing cellular thiamin uptake; expression is repressed by thiamin
304	YMR065W	KAR5	0.399488	4.2e-06	7.66e-05	chrXIII	+	Protein required for nuclear membrane fusion during karyogamy; localizes to the membrane with a soluble portion in the endoplasmic reticulum lumen, may form a complex with Jem1p and Kar2p; similar to zebrafish Brambleberry protein; expression of the gene is regulated by pheromone
305	YCR013C	YCR013C	0.54627	4.29e-06	7.77e-05	chrIII	-	Dubious open reading frame; unlikely to encode a functional protein, based on available experimental and comparative sequence data; transcription of both YCR013C and the overlapping essential gene PGK1 is reduced in a gcr1 null mutant
306	YMR199W	CLN1	-0.257181	4.29e-06	7.77e-05	chrXIII	+	G1 cyclin involved in regulation of the cell cycle; activates Cdc28p kinase to promote the G1 to S phase transition; late G1 specific expression depends on transcription factor complexes, MBF (Swi6p-Mbp1p) and SBF (Swi6p-Swi4p); CLN1 has a paralog, CLN2, that arose from the whole genome duplication
307	YJL133C-A	YJL133C-A	0.596572	4.41e-06	7.96e-05	chrX	-
308	YLR437C	DIF1	0.51321	4.74e-06	8.52e-05	chrXII	-	Protein that regulates nuclear localization of Rnr2p and Rnr4p; phosphorylated by Dun1p in response to DNA damage and degraded; N-terminal half shows similarity to S. pombe Spd1 protein; DIF1 has a paralog, SML1, that arose from the whole genome duplication
309	YPL230W	USV1	-0.611026	4.77e-06	8.55e-05	chrXVI	+	Putative transcription factor containing a C2H2 zinc finger; mutation affects transcriptional regulation of genes involved in growth on non-fermentable carbon sources, response to salt stress and cell wall biosynthesis; USV1 has a paralog, RGM1, that arose from the whole genome duplication
310	YOR036W	PEP12	0.280148	4.81e-06	8.59e-05	chrXV	+	Target membrane receptor (t-SNARE); for vesicular intermediates traveling between the Golgi apparatus and the vacuole; controls entry of biosynthetic, endocytic, and retrograde traffic into the prevacuolar compartment; syntaxin
311	YGR209C	TRX2	0.272539	4.85e-06	8.63e-05	chrVII	-	Cytoplasmic thioredoxin isoenzyme; part of thioredoxin system which protects cells against oxidative and reductive stress; forms LMA1 complex with Pbi2p; acts as a cofactor for Tsa1p; required for ER-Golgi transport and vacuole inheritance; with Trx1p, facilitates mitochondrial import of small Tims Tim9p, Tim10p, Tim13p by maintaining them in reduced form; abundance increases under DNA replicatio…
312	YGL106W	MLC1	0.27505	5.09e-06	9.03e-05	chrVII	+	Essential light chain for Myo1p; light chain for Myo2p; stabilizes Myo2p by binding to the neck region; interacts with Myo1p, Iqg1p, and Myo2p to coordinate formation and contraction of the actomyosin ring with targeted membrane deposition
313	YLR237W	THI7	0.33256	5.23e-06	9.26e-05	chrXII	+	Plasma membrane transporter responsible for the uptake of thiamine; member of the major facilitator superfamily of transporters; mutation of human ortholog causes thiamine-responsive megaloblastic anemia
314	YDR345C	HXT3	0.213694	5.51e-06	9.71e-05	chrIV	-	Low affinity glucose transporter of the major facilitator superfamily; expression is induced in low or high glucose conditions; HXT3 has a paralog, HXT5, that arose from the whole genome duplication
315	YIL119C	RPI1	0.34639	5.78e-06	0.000101521	chrIX	-	Transcription factor, allelic differences between S288C and Sigma1278b; mediates fermentation stress tolerance by modulating cell wall integrity; overexpression suppresses heat shock sensitivity of wild-type RAS2 overexpression and also suppresses cell lysis defect of mpk1 mutation; allele from S288c can confer fMAPK pathway independent transcription of FLO11; S288C and Sigma1278b alleles differ …
316	YBR196C	PGI1	0.206233	5.8e-06	0.000101625	chrII	-	Glycolytic enzyme phosphoglucose isomerase; catalyzes the interconversion of glucose-6-phosphate and fructose-6-phosphate; required for cell cycle progression and completion of the gluconeogenic events of sporulation
317	YGL062W	PYC1	-0.246125	5.96e-06	0.000104145	chrVII	+	Pyruvate carboxylase isoform; cytoplasmic enzyme that converts pyruvate to oxaloacetate; differentially regulated than isoform Pyc2p; mutations in the human homolog are associated with lactic acidosis; PYC1 has a paralog, PYC2, that arose from the whole genome duplication
318	YJL111W	CCT7	-0.204045	6.06e-06	0.000105477	chrX	+	Subunit of the cytosolic chaperonin Cct ring complex; related to Tcp1p, required for the assembly of actin and tubulins in vivo; mutant has increased aneuploidy tolerance
319	YMR238W	DFG5	-0.270677	6.25e-06	0.000108517	chrXIII	+	Putative mannosidase; essential glycosylphosphatidylinositol (GPI)-anchored membrane protein required for cell wall biogenesis in bud formation, involved in filamentous growth, homologous to Dcw1p
320	YDR497C	ITR1	-0.225654	6.28e-06	0.000108695	chrIV	-	Myo-inositol transporter; member of the sugar transporter superfamily; expression is repressed by inositol and choline via Opi1p and derepressed via Ino2p and Ino4p; relative distribution to the vacuole increases upon DNA replication stress; ITR1 has a paralog, ITR2, that arose from the whole genome duplication
321	YBR111C	YSA1	0.254128	6.37e-06	0.000109809	chrII	-	Nudix hydrolase family member with ADP-ribose pyrophosphatase activity; shown to metabolize O-acetyl-ADP-ribose to AMP and acetylated ribose 5'-phosphate
322	YKL085W	MDH1	0.271568	6.68e-06	0.000114905	chrXI	+	Mitochondrial malate dehydrogenase; catalyzes interconversion of malate and oxaloacetate; involved in the tricarboxylic acid (TCA) cycle; phosphorylated
323	YPL012W	RRP12	-0.26704	6.81e-06	0.000116778	chrXVI	+	Protein required for export of the ribosomal subunits; associates with the RNA components of the pre-ribosomes; has a role in nuclear import in association with Pse1p; contains HEAT-repeats
324	YLR452C	SST2	0.246637	6.88e-06	0.000117557	chrXII	-	GTPase-activating protein for Gpa1p; regulates desensitization to alpha factor pheromone; also required to prevent receptor-independent signaling of the mating pathway; member of the RGS (regulator of G-protein signaling) family
325	YBL001C	ECM15	0.324653	6.94e-06	0.000118297	chrII	-	Non-essential protein of unknown function; likely exists as tetramer, may be regulated by the binding of small-molecule ligands (possibly sulfate ions), may have a role in yeast cell-wall biogenesis
326	YOR207C	RET1	-0.233248	7.4e-06	0.000125792	chrXV	-	Second-largest subunit of RNA polymerase III; RNA polymerase II is responsible for the transcription of tRNA and 5S RNA genes, and other low molecular weight RNAs
327	YGR240C	PFK1	0.198366	7.73e-06	0.000130919	chrVII	-	Alpha subunit of heterooctameric phosphofructokinase; involved in glycolysis, indispensable for anaerobic growth, activated by fructose-2,6-bisphosphate and AMP, mutation inhibits glucose induction of cell cycle-related genes
328	YOR136W	IDH2	0.235771	8.57e-06	0.000144758	chrXV	+	Subunit of mitochondrial NAD(+)-dependent isocitrate dehydrogenase; complex catalyzes the oxidation of isocitrate to alpha-ketoglutarate in the TCA cycle; phosphorylated
329	YNL024C	YNL024C	-0.488446	8.95e-06	0.000150717	chrXIV	-	Putative methyltransferase; has seven beta-strand methyltransferase motif; green fluorescent protein (GFP)-fusion protein localizes to the cytoplasm; despite similarity to methyltransferases, null mutant does not display alterations in lysine methylation pattern
330	YCL057C-A	MIC10	0.369161	9.59e-06	0.00016094	chrIII	-	Conserved component of the MICOS complex; MICOS (formerly MINOS or MitOS) is a mitochondrial inner membrane complex that extends into the intermembrane space and has a role in the maintenance of crista junctions, inner membrane architecture, and formation of contact sites to the outer membrane; ortholog of human MINOS1
331	YML120C	NDI1	0.264169	9.69e-06	0.000162058	chrXIII	-	NADH:ubiquinone oxidoreductase; transfers electrons from NADH to ubiquinone in the respiratory chain but does not pump protons, in contrast to the higher eukaryotic multisubunit respiratory complex I; phosphorylated; involved in Mn and H2O2 induced apoptosis; upon apoptotic stress, Ndip is activated in the mitochondria by N-terminal cleavage, and the truncated protein translocates to the cytoplas…
332	YKL209C	STE6	0.208834	1.03e-05	0.000172305	chrXI	-
333	YEL024W	RIP1	0.29553	1.1e-05	0.000182374	chrV	+	Ubiquinol-cytochrome-c reductase; a Rieske iron-sulfur protein of the mitochondrial cytochrome bc1 complex; transfers electrons from ubiquinol to cytochrome c1 during respiration; during import, Rip1p is first imported into the mitochondrial matrix where it is processed, acquires its Fe-S cluster, and is folded, then is translocated into the inner membrane by the action of a homo-oligomer of Bcs1…
334	YNL278W	CAF120	-0.345518	1.15e-05	0.000189669	chrXIV	+	Part of the CCR4-NOT transcriptional regulatory complex; involved in controlling mRNA initiation, elongation, and degradation; CAF120 has a paralog, SKG3, that arose from the whole genome duplication
335	YPL081W	RPS9A	0.263499	1.14e-05	0.000189669	chrXVI	+	Protein component of the small (40S) ribosomal subunit; homologous to mammalian ribosomal protein S9 and bacterial S4; RPS9A has a paralog, RPS9B, that arose from the whole genome duplication
336	YDL037C	BSC1	-0.38297	1.22e-05	0.000201288	chrIV	-	Protein of unconfirmed function; similar to cell surface flocculin Flo11p; ORF exhibits genomic organization compatible with a translational readthrough-dependent mode of expression
337	YGL122C	NAB2	-0.254717	1.25e-05	0.000204943	chrVII	-	Nuclear polyadenylated RNA-binding protein; required for nuclear mRNA export and poly(A) tail length control; binds nuclear pore protein Mlp1p; involved in forming export-competent mRNPs in the nucleus; autoregulates mRNA levels; related to human hnRNPs; nuclear localization sequence binds Kap104p; protein abundance increases in response to DNA replication stress
338	YNL145W	MFA2	0.507238	1.25e-05	0.000204943	chrXIV	+	Mating pheromone a-factor; made by a cells; interacts with alpha cells to induce cell cycle arrest and other responses leading to mating; biogenesis involves C-terminal modification, N-terminal proteolysis, and export; also encoded by MFA1
339	YGR213C	RTA1	-0.590908	1.25e-05	0.000205007	chrVII	-	Protein involved in 7-aminocholesterol resistance; has seven potential membrane-spanning regions; expression is induced under both low-heme and low-oxygen conditions; member of the fungal lipid-translocating exporter (LTE) family of protein; RTA1 has a paralog, YLR046C, that arose from the whole genome duplication
340	YKL161C	KDX1	-0.513969	1.27e-05	0.000207014	chrXI	-	Protein kinase; implicated in Slt2p mitogen-activated (MAP) kinase signaling pathway; interacts with numerous components in the mating pheromone and CWI MAPK pathways; associates with Rlm1p; KDX1 has a paralog, SLT2, that arose from the whole genome duplication
341	YDL178W	DLD2	0.248623	1.35e-05	0.000219954	chrIV	+	D-lactate dehydrogenase; located in the mitochondrial matrix
342	YCR021C	HSP30	0.497503	1.46e-05	0.000236029	chrIII	-	Negative regulator of the H(+)-ATPase Pma1p; stress-responsive protein; hydrophobic plasma membrane localized; induced by heat shock, ethanol treatment, weak organic acid, glucose limitation, and entry into stationary phase
343	YLR130C	ZRT2	-0.26024	1.51e-05	0.000244604	chrXII	-	Low-affinity zinc transporter of the plasma membrane; transcription is induced under low-zinc conditions by the Zap1p transcription factor
344	YOR071C	NRT1	0.30459	1.52e-05	0.000244684	chrXV	-	High-affinity nicotinamide riboside transporter; also transports thiamine with low affinity; shares sequence similarity with Thi7p and Thi72p; proposed to be involved in 5-fluorocytosine sensitivity
345	YKL016C	ATP7	0.244668	1.57e-05	0.000252499	chrXI	-	Subunit d of the stator stalk of mitochondrial F1F0 ATP synthase; F1F0 ATP synthase is a large, evolutionarily conserved enzyme complex required for ATP synthesis
346	YER081W	SER3	-0.327426	1.67e-05	0.000267102	chrV	+	3-phosphoglycerate dehydrogenase; catalyzes the first step in serine and glycine biosynthesis; SER3 has a paralog, SER33, that arose from the whole genome duplication
347	YPL193W	RSA1	-0.338798	1.75e-05	0.000278657	chrXVI	+	Protein involved in the assembly of 60S ribosomal subunits; functionally interacts with Dbp6p; functions in a late nucleoplasmic step of the assembly
348	YGR124W	ASN2	-0.202378	1.78e-05	0.000282768	chrVII	+	Asparagine synthetase; catalyzes the synthesis of L-asparagine from L-aspartate in the asparagine biosynthetic pathway; ASN2 has a paralog, ASN1, that arose from the whole genome duplication
349	YPL226W	NEW1	-0.187376	1.83e-05	0.000289683	chrXVI	+	ATP binding cassette protein; cosediments with polysomes and is required for biogenesis of the small ribosomal subunit; Asn/Gln-rich rich region supports [NU+] prion formation and susceptibility to [PSI+] prion induction
350	YBR296C	PHO89	-0.619894	1.86e-05	0.000294893	chrII	-	Plasma membrane Na+/Pi cotransporter; active in early growth phase; similar to phosphate transporters of Neurospora crassa; transcription regulated by inorganic phosphate concentrations and Pho4p; mutations in related human transporter genes hPit1 and hPit2 are associated with hyperphosphatemia-induced calcification of vascular tissue and familial idiopathic basal ganglia calcification
351	YHL035C	VMR1	-0.294104	1.92e-05	0.000302484	chrVIII	-	Vacuolar membrane protein; involved in multiple drug resistance and metal sensitivity; ATP-binding cassette (ABC) family member involved in drug transport; potential Cdc28p substrate; induced under respiratory conditions; VMR1 has a paralog, YBT1, that arose from the whole genome duplication
352	YCR102C	YCR102C	0.576046	1.97e-05	0.000308734	chrIII	-	Putative protein of unknown function; involved in copper metabolism; similar to C. carbonum toxD gene; member of the quinone oxidoreductase family
353	YJL080C	SCP160	-0.210224	1.97e-05	0.000308734	chrX	-	Essential RNA-binding G protein effector of mating response pathway; mainly associated with nuclear envelope and ER, interacts in mRNA-dependent manner with translating ribosomes via multiple KH domains, similar to vertebrate vigilins
354	YLR414C	PUN1	-0.253735	1.99e-05	0.000310792	chrXII	-	Plasma membrane protein with a role in cell wall integrity; co-localizes with Sur7p in punctate membrane patches; null mutant displays decreased thermotolerance; transcription induced upon cell wall damage and metal ion stress
355	YOR328W	PDR10	-0.315904	2.05e-05	0.000319379	chrXV	+	ATP-binding cassette (ABC) transporter; multidrug transporter involved in the pleiotropic drug resistance network; regulated by Pdr1p and Pdr3p
356	YHR214C-B	YHR214C-B	0.461422	2.13e-05	0.00033153	chrVIII	-
357	YPL106C	SSE1	-0.17028	2.16e-05	0.000335654	chrXVI	-	ATPase component of heat shock protein Hsp90 chaperone complex; plays a role in determining prion variants; binds unfolded proteins; member of the heat shock protein 70 (HSP70) family; localized to the cytoplasm; deletion results in spindle elongation in S phase; SSE1 has a paralog, SSE2, that arose from the whole genome duplication
358	YLR303W	MET17	0.245097	2.22e-05	0.000344256	chrXII	+	O-acetyl homoserine-O-acetyl serine sulfhydrylase; required for Methionine and cysteine biosynthesis
359	YBR218C	PYC2	-0.239315	2.24e-05	0.00034527	chrII	-	Pyruvate carboxylase isoform; cytoplasmic enzyme that converts pyruvate to oxaloacetate; differentially regulated than isoform Pyc1p; mutations in the human homolog are associated with lactic acidosis; PYC2 has a paralog, PYC1, that arose from the whole genome duplication
360	YJR119C	JHD2	-0.488937	2.25e-05	0.000346129	chrX	-	JmjC domain family histone demethylase; promotes global demethylation of H3K4 and repression of noncoding intergenic transcription during sporulation; removes methyl groups added by Set1p methyltransferase; negatively regulated by H3K14 acetylation; protein levels regulated by Not4p polyubiquitin-mediated degradation; regulates spore differentiation timing by extending period of active transcript…
361	YGL099W	LSG1	-0.238862	2.31e-05	0.00035394	chrVII	+	Putative GTPase involved in 60S ribosomal subunit biogenesis; required for the release of Nmd3p from 60S subunits in the cytoplasm
362	YLR370C	ARC18	0.247772	2.31e-05	0.00035394	chrXII	-	Subunit of the ARP2/3 complex; ARP2/3 is required for the motility and integrity of cortical actin patches
363	YOR198C	BFR1	-0.191219	2.49e-05	0.000380578	chrXV	-	Component of mRNP complexes associated with polyribosomes; implicated in secretion and nuclear segregation; multicopy suppressor of BFA (Brefeldin A) sensitivity
364	YMR124W	EPO1	-0.309321	2.65e-05	0.00040293	chrXIII	+	Protein of unknown function; GFP-fusion protein localizes to the cell periphery, cytoplasm, bud, and bud neck; interacts with Crm1p in two-hybrid assay; not an essential gene; predicted to have a role in organelle organization; YMR124W has a paralog, YLR031W, that arose from the whole genome duplication
365	YML028W	TSA1	0.253513	2.87e-05	0.000435749	chrXIII	+	Thioredoxin peroxidase; acts as both a ribosome-associated and free cytoplasmic antioxidant; self-associates to form high-molecular weight chaperone complex under oxidative stress; deletion causes mutator phenotype; protein abundance increases and forms cytoplasmic foci during DNA replication stress; chaperone activity is essential for growth under zinc deficiency; required for telomere length ma…
366	YPL274W	SAM3	0.256493	2.91e-05	0.000440752	chrXVI	+	High-affinity S-adenosylmethionine permease; required for utilization of S-adenosylmethionine as a sulfur source; has similarity to S-methylmethionine permease Mmp1p
367	YDR410C	STE14	0.317482	3e-05	0.00045176	chrIV	-	Farnesyl cysteine-carboxyl methyltransferase; mediates the carboxyl methylation step during C-terminal CAAX motif processing of a-factor and RAS proteins in the endoplasmic reticulum, localizes to the ER membrane
368	YGR192C	TDH3	0.234825	3e-05	0.00045176	chrVII	-	Glyceraldehyde-3-phosphate dehydrogenase (GAPDH), isozyme 3; involved in glycolysis and gluconeogenesis; tetramer that catalyzes the reaction of glyceraldehyde-3-phosphate to 1,3 bis-phosphoglycerate; detected in the cytoplasm and cell wall; GAPDH-derived antimicrobial peptides secreted by S. cerevisiae are active against a wide variety of wine-related yeasts and bateria; TDH3 has a paralog, TDH2…
369	YML081C-A	ATP18	0.315697	3.1e-05	0.000465318	chrXIII	-	Subunit of the mitochondrial F1F0 ATP synthase; F1F0 ATP synthase is a large, evolutionarily conserved enzyme complex required for ATP synthesis; termed subunit I or subunit j; does not correspond to known ATP synthase subunits in other organisms
370	YIL055C	YIL055C	-0.458713	3.22e-05	0.000481662	chrIX	-	Putative protein of unknown function
371	YLR355C	ILV5	-0.207814	3.26e-05	0.000486955	chrXII	-	Acetohydroxyacid reductoisomerase and mtDNA binding protein; involved in branched-chain amino acid biosynthesis and maintenance of wild-type mitochondrial DNA; found in mitochondrial nucleoids
372	YNL055C	POR1	0.245041	3.39e-05	0.000504652	chrXIV	-	Mitochondrial porin (voltage-dependent anion channel); outer membrane protein required for maintenance of mitochondrial osmotic stability and mitochondrial membrane permeability; couples the glutathione pools of the intermembrane space (IMS) and the cytosol; phosphorylated; protein abundance increases in response to DNA replication stress; POR1 has a paralog, POR2, that arose from the whole genom…
373	YDL067C	COX9	0.371614	3.49e-05	0.000516323	chrIV	-	Subunit VIIa of cytochrome c oxidase (Complex IV); Complex IV is the terminal member of the mitochondrial inner membrane electron transport chain
374	YML058W	SML1	0.232963	3.48e-05	0.000516323	chrXIII	+	Ribonucleotide reductase inhibitor; involved in regulating dNTP production; regulated by Mec1p and Rad53p during DNA damage and S phase; SML1 has a paralog, DIF1, that arose from the whole genome duplication
375	YOL064C	MET22	0.231061	3.49e-05	0.000516323	chrXV	-	Bisphosphate-3'-nucleotidase; involved in salt tolerance and methionine biogenesis; dephosphorylates 3'-phosphoadenosine-5'-phosphate and 3'-phosphoadenosine-5'-phosphosulfate, intermediates of the sulfate assimilation pathway
376	YMR045C	YMR045C	-0.365656	3.72e-05	0.000548388	chrXIII	-
377	YNL052W	COX5A	0.297842	3.73e-05	0.000548734	chrXIV	+	Subunit Va of cytochrome c oxidase; cytochrome c oxidase is the terminal member of the mitochondrial inner membrane electron transport chain; Cox5Ap is predominantly expressed during aerobic growth while its isoform Vb (Cox5Bp) is expressed during anaerobic growth; COX5A has a paralog, COX5B, that arose from the whole genome duplication
378	YJL196C	ELO1	0.228927	3.78e-05	0.000554448	chrX	-	Elongase I, medium-chain acyl elongase; catalyzes carboxy-terminal elongation of unsaturated C12-C16 fatty acyl-CoAs to C16-C18 fatty acids; ELO1 has a paralog, FEN1, that arose from the whole genome duplication
379	YJL116C	NCA3	0.46468	3.84e-05	0.000561087	chrX	-	Protein involved in mitochondrion organization; functions with Nca2p to regulate mitochondrial expression of subunits 6 (Atp6p) and 8 (Atp8p) of the Fo-F1 ATP synthase; member of the SUN family; expression induced in cells treated with the mycotoxin patulin; NCA3 has a paralog, UTH1, that arose from the whole genome duplication
380	YOR212W	STE4	0.20661	3.88e-05	0.000565647	chrXV	+	G protein beta subunit; forms a dimer with Ste18p to activate the mating signaling pathway, forms a heterotrimer with Gpa1p and Ste18p to dampen signaling; may recruit Rho1p to the polarized growth site during mating; contains WD40 repeats
381	YLR100W	ERG27	-0.2048	3.92e-05	0.000569548	chrXII	+	3-keto sterol reductase; catalyzes the last of three steps required to remove two C-4 methyl groups from an intermediate in ergosterol biosynthesis; mutants are sterol auxotrophs
382	YJL154C	VPS35	-0.215384	3.96e-05	0.000574877	chrX	-	Endosomal subunit of membrane-associated retromer complex; required for retrograde transport; receptor that recognizes retrieval signals on cargo proteins, forms subcomplex with Vps26p and Vps29p that selects cargo proteins for retrieval; interacts with Ypt7p
383	YGL197W	MDS3	-0.231668	4.16e-05	0.000602309	chrVII	+	Putative component of the TOR regulatory pathway; negative regulator of early meiotic gene expression; required, with Pmd1p, for growth under alkaline conditions; has an N-terminal kelch-like domain; MDS3 has a paralog, PMD1, that arose from the whole genome duplication
384	YGL035C	MIG1	-0.259638	4.23e-05	0.000610954	chrVII	-	Transcription factor involved in glucose repression; sequence specific DNA binding protein containing two Cys2His2 zinc finger motifs; regulated by the SNF1 kinase and the GLC7 phosphatase; regulates filamentous growth along with Mig2p in response to glucose depletion; shuttles between cytosol and nucleus depending on external glucose levels and its phosphorylation state
385	YPL061W	ALD6	0.184775	4.38e-05	0.000630959	chrXVI	+	Cytosolic aldehyde dehydrogenase; activated by Mg2+ and utilizes NADP+ as the preferred coenzyme; required for conversion of acetaldehyde to acetate; constitutively expressed; locates to the mitochondrial outer surface upon oxidative stress
386	YIL116W	HIS5	-0.258673	4.53e-05	0.000649754	chrIX	+	Histidinol-phosphate aminotransferase; catalyzes the seventh step in histidine biosynthesis; responsive to general control of amino acid biosynthesis; mutations cause histidine auxotrophy and sensitivity to Cu, Co, and Ni salts
387	YLR138W	NHA1	-0.224823	4.6e-05	0.000659091	chrXII	+	Na+/H+ antiporter; involved in sodium and potassium efflux through the plasma membrane; required for alkali cation tolerance at acidic pH
388	YBR047W	FMP23	0.519586	4.62e-05	0.000659124	chrII	+	Putative protein of unknown function; proposed to be involved in iron or copper homeostasis; the authentic, non-tagged protein is detected in highly purified mitochondria in high-throughput studies
389	YHR163W	SOL3	-0.229219	4.7e-05	0.000669625	chrVIII	+	6-phosphogluconolactonase; catalyzes the second step of the pentose phosphate pathway; weak multicopy suppressor of los1-1 mutation; homologous to Sol2p and Sol1p; SOL3 has a paralog, SOL4, that arose from the whole genome duplication
390	YMR243C	ZRC1	-0.214567	4.72e-05	0.00067078	chrXIII	-	Vacuolar membrane zinc transporter; transports zinc from cytosol to vacuole for storage; also has role in resistance to zinc shock resulting from sudden influx of zinc into cytoplasm; human ortholog SLC30A10 functions as a Mn transporter and mutations in SLC30A10 cause neurotoxic accumulation of Mn in liver and brain; ZRC1 has a paralog, COT1, that arose from the whole genome duplication
391	YGL208W	SIP2	0.3587	4.81e-05	0.00068218	chrVII	+	One of three beta subunits of the Snf1 kinase complex; involved in the response to glucose starvation; null mutants exhibit accelerated aging; N-myristoylprotein localized to the cytoplasm and the plasma membrane; SIP2 has a paralog, GAL83, that arose from the whole genome duplication
392	YNL095C	YNL095C	-0.39612	5.26e-05	0.000743489	chrXIV	-	Putative protein of unknown function; predicted to contain a transmembrane domain; not an essential gene; YNL095C has a paralog, ECM3, that arose from the whole genome duplication
393	YDR399W	HPT1	-0.215609	5.34e-05	0.000752565	chrIV	+	Dimeric hypoxanthine-guanine phosphoribosyltransferase; catalyzes the transfer of the phosphoribosyl portion of 5-phosphoribosyl-alpha-1-pyrophosphate to a purine base (either guanine or hypoxanthine) to form pyrophosphate and a purine nucleotide (either guanosine monophosphate or inosine monophosphate); mutations in the human homolog HPRT1 can cause Lesch-Nyhan syndrome and Kelley-Seegmiller syn…
394	YDL229W	SSB1	-0.189418	5.5e-05	0.000772913	chrIV	+	Cytoplasmic ATPase that is a ribosome-associated molecular chaperone; functions with J-protein partner Zuo1p; may be involved in folding of newly-made polypeptide chains; member of the HSP70 family; interacts with phosphatase subunit Reg1p; SSB1 has a paralog, SSB2, that arose from the whole genome duplication
395	YPL207W	TYW1	-0.205759	5.55e-05	0.000778815	chrXVI	+	Iron-sulfer protein required for synthesis of Wybutosine modified tRNA; Wybutosine is a modified guanosine found at the 3'-position adjacent to the anticodon of phenylalanine tRNA which supports reading frame maintenance by stabilizing codon-anticodon interactions; induction by Yap5p in response to iron provides protection from high iron toxicity; overexpression results in increased cellular iron
396	YML035C	AMD1	-0.260929	5.76e-05	0.000806172	chrXIII	-	AMP deaminase; tetrameric enzyme that catalyzes the deamination of AMP to form IMP and ammonia; thought to be involved in regulation of intracellular purine (adenine, guanine, and inosine) nucleotide pools
397	YHL025W	SNF6	0.325921	5.81e-05	0.000810546	chrVIII	+	Subunit of the SWI/SNF chromatin remodeling complex; involved in transcriptional regulation; functions interdependently in transcriptional activation with Snf2p and Snf5p; relocates to the cytosol under hypoxic conditions
398	YKL185W	ASH1	-0.225247	5.9e-05	0.000821185	chrXI	+	Component of the Rpd3L histone deacetylase complex; zinc-finger inhibitor of HO transcription; mRNA is localized and translated in the distal tip of anaphase cells, resulting in accumulation of Ash1p in daughter cell nuclei and inhibition of HO expression; potential Cdc28p substrate
399	YJL057C	IKS1	0.281164	6.08e-05	0.000844931	chrX	-	Protein kinase of unknown cellular role; putative serine/threonine kinase; expression is induced during mild heat stress; deletion mutants are hypersensitive to copper sulphate and resistant to sorbate; interacts with an N-terminal fragment of Sst2p
400	YKL109W	HAP4	0.214922	6.13e-05	0.00084905	chrXI	+	Transcription factor; subunit of the heme-activated, glucose-repressed Hap2p/3p/4p/5p CCAAT-binding complex, a transcriptional activator and global regulator of respiratory gene expression; provides the principal activation function of the complex; involved in diauxic shift
401	YDR304C	CPR5	0.2129	6.26e-05	0.000862267	chrIV	-	Peptidyl-prolyl cis-trans isomerase (cyclophilin) of the ER; catalyzes the cis-trans isomerization of peptide bonds N-terminal to proline residues; transcriptionally induced in response to unfolded proteins in the ER; CPR5 has a paralog, CPR2, that arose from the whole genome duplication
402	YJL136C	RPS21B	0.202631	6.25e-05	0.000862267	chrX	-	Protein component of the small (40S) ribosomal subunit; homologous to mammalian ribosomal protein S21, no bacterial homolog; RPS21B has a paralog, RPS21A, that arose from the whole genome duplication
403	YHR140W	YHR140W	0.561043	6.31e-05	0.00086802	chrVIII	+	Putative integral membrane protein of unknown function
404	YGL014W	PUF4	-0.2212	6.34e-05	0.000869882	chrVII	+	Member of the PUF protein family; PUF family is defined by the presence of Pumilio homology domains that confer RNA binding activity; preferentially binds mRNAs encoding nucleolar ribosomal RNA-processing factors
405	YOL104C	NDJ1	0.419398	6.37e-05	0.000871212	chrXV	-	Meiosis-specific telomere protein; required for bouquet formation, effective homolog pairing, ordered cross-over distribution, sister chromatid cohesion at meiotic telomeres, chromosomal segregation and telomere-led rapid prophase movement
406	YAL038W	CDC19	0.22176	6.66e-05	0.000908926	chrI	+	Pyruvate kinase; functions as a homotetramer in glycolysis to convert phosphoenolpyruvate to pyruvate, the input for aerobic (TCA cycle) or anaerobic (glucose fermentation) respiration; regulated via allosteric activation by fructose bisphosphate; CDC19 has a paralog, PYK2, that arose from the whole genome duplication
407	YER045C	ACA1	-0.355404	6.76e-05	0.000919768	chrV	-	ATF/CREB family basic leucine zipper (bZIP) transcription factor; binds as a homodimer to the ATF/CREB consensus sequence TGACGTCA; important for carbon source utilization; target genes include GRE2 and COS8; ACA1 has a paralog, CST6, that arose from the whole genome duplication
408	YPR124W	CTR1	-0.251544	7.14e-05	0.000969292	chrXVI	+	High-affinity copper transporter of the plasma membrane; mediates nearly all copper uptake under low copper conditions; transcriptionally induced at low copper levels and degraded at high copper levels; protein increases in abundance and relocalizes from nucleus to plasma membrane upon DNA replication stress
409	YGL242C	YGL242C	0.270492	7.19e-05	0.000973812	chrVII	-	Putative protein of unknown function; deletion mutant is viable
410	YHR205W	SCH9	-0.262389	7.3e-05	0.000987188	chrVIII	+	AGC family protein kinase; functional ortholog of mammalian S6 kinase; phosphorylated by Tor1p and required for TORC1-mediated regulation of ribosome biogenesis, translation initiation, and entry into G0 phase; involved in transactivation of osmostress-responsive genes; regulates G1 progression, cAPK activity and nitrogen activation of the FGM pathway; integrates nutrient signals and stress signa…
411	YGR090W	UTP22	-0.227035	7.59e-05	0.00102352	chrVII	+	Component of the small-subunit processome; required for nuclear export of tRNAs; may facilitate binding of Utp8p to aminoacylated tRNAs and their delivery to Los1p for export; conserved from yeast to mammals
412	YBR004C	GPI18	-0.286333	7.76e-05	0.00104388	chrII	-	Functional ortholog of human PIG-V; PIG-V is a mannosyltransferase that transfers the second mannose in glycosylphosphatidylinositol biosynthesis; the authentic, non-tagged protein was localized to mitochondria
413	YNL175C	NOP13	-0.198616	7.86e-05	0.00105419	chrXIV	-	Nucleolar protein found in preribosomal complexes; contains an RNA recognition motif (RRM); relative distribution to the nucleolus increases upon DNA replication stress
414	YKL008C	LAC1	-0.259089	7.88e-05	0.00105466	chrXI	-	Ceramide synthase component; involved in synthesis of ceramide from C26(acyl)-coenzyme A and dihydrosphingosine or phytosphingosine, functionally equivalent to Lag1p; LAC1 has a paralog, LAG1, that arose from the whole genome duplication
415	YOR237W	HES1	-0.56908	7.92e-05	0.00105795	chrXV	+	Protein implicated in the regulation of ergosterol biosynthesis; one of a seven member gene family with a common essential function and non-essential unique functions; similar to human oxysterol binding protein (OSBP); HES1 has a paralog, KES1, that arose from the whole genome duplication
416	YGL196W	DSD1	0.257034	8.19e-05	0.00109117	chrVII	+	D-serine dehydratase (aka D-serine ammonia-lyase); converts D-serine to pyruvate and ammonia by a reaction dependent on pyridoxal 5'-phosphate and zinc; may play a role in D-serine detoxification; L-serine is not a substrate
417	YMR184W	ADD37	0.362291	8.4e-05	0.00111581	chrXIII	+	Protein of unknown function; involved in ER-associated protein degradation; green fluorescent protein (GFP)-fusion protein localizes to the cytoplasm and is induced in response to the DNA-damaging agent MMS; YMR184W is not an essential gene; protein abundance increases in response to DNA replication stress
418	YGL158W	RCK1	-0.533043	8.45e-05	0.00111767	chrVII	+	Protein kinase involved in the response to oxidative stress; identified as suppressor of S. pombe cell cycle checkpoint mutations; RCK1 has a paralog, RCK2, that arose from the whole genome duplication
419	YKR091W	SRL3	-0.384492	8.44e-05	0.00111767	chrXI	+	GTB motif (G1/S transcription factor binding) containing protein; binds SBF-regulated promoters in hydroxyurea-treated cells; when overexpressed, suppresses the lethality of a rad53 null mutation; potential Cdc28p substrate; SRL3 has a paralog, WHI5, that arose from the whole genome duplication
420	YHR068W	DYS1	0.167919	8.63e-05	0.00113821	chrVIII	+	Deoxyhypusine synthase; catalyzes formation of deoxyhypusine, the first step in hypusine biosynthesis; triggers posttranslational hypusination of translation elongation factor eIF-5A and regulates its intracellular levels; tetrameric
421	YJR027W	YJR027W	0.455853	8.77e-05	0.00115384	chrX	+
422	YFR036W	CDC26	0.507256	8.85e-05	0.00115958	chrVI	+	Subunit of the Anaphase-Promoting Complex/Cyclosome (APC/C); which is a ubiquitin-protein ligase required for degradation of anaphase inhibitors, including mitotic cyclins, during the metaphase/anaphase transition; relocalizes to the cytosol in response to hypoxia
423	YIR017C	MET28	0.521073	8.85e-05	0.00115958	chrIX	-	bZIP transcriptional activator in the Cbf1p-Met4p-Met28p complex; participates in the regulation of sulfur metabolism
424	YMR010W	YMR010W	-0.275624	8.97e-05	0.00117289	chrXIII	+	Putative protein of unknown function; green fluorescent protein (GFP)-fusion protein localizes to the cytoplasm; YMR010W is not an essential gene; YMR010W mRNA is transcribed with ADI1
425	YLR177W	YLR177W	-0.280109	9.12e-05	0.00118649	chrXII	+	Putative protein of unknown function; phosphorylated by Dbf2p-Mob1p in vitro; some strains contain microsatellite polymophisms at this locus; not an essential gene; YLR177W has a paralog, PSP1, that arose from the whole genome duplication
426	YNL079C	TPM1	0.241073	9.12e-05	0.00118649	chrXIV	-	Major isoform of tropomyosin; binds to and stabilizes actin cables and filaments, which direct polarized cell growth and the distribution of several organelles; acetylated by the NatB complex and acetylated form binds actin most efficiently; TPM1 has a paralog, TPM2, that arose from the whole genome duplication
427	YLR332W	MID2	-0.243162	9.39e-05	0.00121825	chrXII	+	O-glycosylated plasma membrane protein; acts as a sensor for cell wall integrity signaling and activates the pathway; interacts with Rom2p, a guanine nucleotide exchange factor for Rho1p, and with cell integrity pathway protein Zeo1p; MID2 has a paralog, MTL1, that arose from the whole genome duplication
428	YKL182W	FAS1	-0.185374	9.46e-05	0.00122435	chrXI	+	Beta subunit of fatty acid synthetase; complex catalyzes the synthesis of long-chain saturated fatty acids; contains acetyltransacylase, dehydratase, enoyl reductase, malonyl transacylase, and palmitoyl transacylase activities
429	YMR307W	GAS1	-0.175904	9.57e-05	0.00123628	chrXIII	+	Beta-1,3-glucanosyltransferase; required for cell wall assembly and also has a role in transcriptional silencing; localizes to cell surface via a glycosylphosphatidylinositol (GPI) anchor; also found at nuclear periphery; genetic interactions with histone H3 lysine acetyltransferases GCN5 and SAS3 indicate previously unsuspected functions for Gas1 in DNA damage response and cell cycle regulation
430	YER125W	RSP5	-0.207283	9.63e-05	0.00124143	chrV	+	E3 ubiquitin ligase of the NEDD4 family; involved in regulating many cellular processes including MVB sorting, heat shock response, transcription, endocytosis, and ribosome stability; human homolog is involved in Liddle syndrome; mutant tolerates aneuploidy; deubiquitinated by Ubp2p; autoubiquitinates and ubiquitinates Sec23p and Sna3p
431	YEL047C	FRD1	-0.215767	9.72e-05	0.00124957	chrV	-	Soluble fumarate reductase; required with isoenzyme Osm1p for anaerobic growth; may interact with ribosomes, based on co-purification experiments; authentic, non-tagged protein is detected in purified mitochondria in high-throughput studies; similar to Arxula adeninovorans fumarate reductase; protein abundance increases in response to DNA replication stress; FRD1 has a paralog, OSM1, that arose f…
432	YGR239C	PEX21	0.4307	9.77e-05	0.00125301	chrVII	-	Peroxin required for peroxisomal matrix protein targeting; acts on proteins containing the PTS2 targeting sequence; interacts with Pex7p; partially redundant with Pex18p; relative distribution to cytoplasmic foci increases upon DNA replication stress; PEX21 has a paralog, PEX18, that arose from the whole genome duplication
433	YPR072W	NOT5	-0.205477	9.93e-05	0.00127127	chrXVI	+	Subunit of CCR4-NOT global transcriptional regulator; involved intranscription initiation and elongation and in mRNA degradation; conserved lysine in human homolog of Not5p and Not3p is mutated in cancers
434	YNL020C	ARK1	-0.287493	0.00010063	0.00128506	chrXIV	-	Serine/threonine protein kinase; involved in regulation of the cortical actin cytoskeleton; involved in control of endocytosis; ARK1 has a paralog, PRK1, that arose from the whole genome duplication
435	YMR135C	GID8	0.263426	0.00010195	0.00129893	chrXIII	-	Subunit of GID Complex, binds strongly to central component Vid30p; GID Complex is involved in proteasome-dependent catabolite inactivation of fructose-1,6-bisphosphatase; recruits Rmd5p, Fyv10 and Vid28p to GID Complex; contains LisH, CTLH, and CRA domains that mediate binding to Vid30p (LisH) and Rmd5p and Vid28p (CTLH and CRA); dosage-dependent regulator of START
436	YOL015W	IRC10	-0.478128	0.000107233	0.00136312	chrXV	+	Putative protein of unknown function; null mutant displays increased levels of spontaneous Rad52p foci
437	YHR087W	RTC3	-0.32148	0.000107924	0.00136876	chrVIII	+	Protein of unknown function involved in RNA metabolism; has structural similarity to SBDS, the human protein mutated in Shwachman-Diamond Syndrome (the yeast SBDS ortholog = SDO1); null mutation suppresses cdc13-1 temperature sensitivity; protein abundance increases in response to DNA replication stress
438	YDL148C	NOP14	-0.203957	0.000108543	0.00137347	chrIV	-	Nucleolar protein; forms a complex with Noc4p that mediates maturation and nuclear export of 40S ribosomal subunits; also present in the small subunit processome complex, which is required for processing of pre-18S rRNA
439	YGL009C	LEU1	0.192396	0.000108894	0.00137478	chrVII	-
440	YGR097W	ASK10	-0.25525	0.000112166	0.00141148	chrVII	+	Component of RNA polymerase II holoenzyme; phosphorylated in response to oxidative stress; has a role in destruction of Ssn8p; proposed to function in activation of the glycerol channel Fps1p; ASK10 has a paralog, RGC1, that arose from the whole genome duplication
441	YLR210W	CLB4	0.356939	0.000112309	0.00141148	chrXII	+	B-type cyclin involved in cell cycle progression; activates Cdc28p to promote the G2/M transition; may be involved in DNA replication and spindle assembly; accumulates during S phase and G2, then targeted for ubiquitin-mediated degradation; CLB4 has a paralog, CLB3, that arose from the whole genome duplication
442	YGR122C-A	YGR122C-A	0.541834	0.000115596	0.00144951	chrVII	-	Dubious open reading frame; unlikely to encode a functional protein, based on available experimental and comparative sequence data; similar to YLR334C and YOL106W
443	YJR007W	SUI2	-0.224376	0.000118189	0.00147869	chrX	+	Alpha subunit of the translation initiation factor eIF2; eIF2 is involved in identification of the start codon; phosphorylation of Ser51 is required for regulation of translation by inhibiting the exchange of GDP for GTP; protein abundance increases in response to DNA replication stress
444	YDL215C	GDH2	-0.269089	0.000118635	0.00148094	chrIV	-	NAD(+)-dependent glutamate dehydrogenase; degrades glutamate to ammonia and alpha-ketoglutarate; expression sensitive to nitrogen catabolite repression and intracellular ammonia levels; genetically interacts with GDH3 by suppressing stress-induced apoptosis
445	YDR032C	PST2	0.199024	0.000128726	0.0016033	chrIV	-	Protein with similarity to a family of flavodoxin-like proteins; induced by oxidative stress in a Yap1p dependent manner; the authentic, non-tagged protein is detected in highly purified mitochondria in high-throughput studies; protein abundance increases in response to DNA replication stress; PST2 has a paralog, RFS1, that arose from the whole genome duplication
446	YKR085C	MRPL20	0.292533	0.000129679	0.00161156	chrXI	-	Mitochondrial ribosomal protein of the large subunit
447	YGR260W	TNA1	0.199081	0.000130283	0.00161546	chrVII	+	High affinity nicotinic acid plasma membrane permease; responsible for uptake of low levels of nicotinic acid; expression of the gene increases in the absence of extracellular nicotinic acid or para-aminobenzoate (PABA)
448	YDR496C	PUF6	-0.21427	0.000133573	0.00165256	chrIV	-	Pumilio-homology domain protein; binds the 3' UTR of ASH1 mRNA and represses its translation, resulting in proper asymmetric localization of ASH1 mRNA; required at post-transcriptional step for efficient retrotransposition; absence results in decreased Ty1 Gag:GFP protein levels; co-sediments with the 60S ribosomal subunit and is required for its biogenesis
449	YPR159W	KRE6	-0.184545	0.000136069	0.00167969	chrXVI	+	Type II integral membrane protein; required for beta-1,6 glucan biosynthesis; putative beta-glucan synthase; localizes to ER, plasma membrane, sites of polarized growth and secretory vesicles; functionally redundant with Skn1p; KRE6 has a paralog, SKN1, that arose from the whole genome duplication
450	YKL217W	JEN1	0.517632	0.000138219	0.00170245	chrXI	+	Monocarboxylate/proton symporter of the plasma membrane; transport activity is dependent on the pH gradient across the membrane; mediates high-affinity uptake of carbon sources lactate, pyuvate, and acetate, and also of the micronutrient selenite, whose structure mimics that of monocarboxylates; expression and localization are tightly regulated, with transcription repression, mRNA degradation, an…
451	YBR248C	HIS7	-0.212054	0.000143649	0.00176542	chrII	-	Imidazole glycerol phosphate synthase; glutamine amidotransferase:cyclase that catalyzes the fifth step of histidine biosynthesis and also produces 5-aminoimidazole-4-carboxamide ribotide (AICAR), a purine precursor
452	YOL164W	BDS1	0.338538	0.000148268	0.00181817	chrXV	+	Bacterially-derived sulfatase; required for use of alkyl- and aryl-sulfates as sulfur sources
453	YPL221W	FLC1	-0.187481	0.000154611	0.00189178	chrXVI	+	Putative FAD transporter; required for uptake of FAD into endoplasmic reticulum; involved in cell wall maintenance; FLC1 has a paralog, FLC3, that arose from the whole genome duplication
454	YBL042C	FUI1	-0.248795	0.000158817	0.00193864	chrII	-	High affinity uridine permease, localizes to the plasma membrane; also mediates low but significant transport of the cytotoxic nucleoside analog 5-fluorouridine; not involved in uracil transport; relative distribution to the vacuole increases upon DNA replication stress
455	YER006W	NUG1	-0.17973	0.00015914	0.00193864	chrV	+	GTPase that associates with nuclear 60S pre-ribosomes; required for export of 60S ribosomal subunits from the nucleus
456	YNL067W	RPL9B	0.19125	0.000159626	0.00194032	chrXIV	+	Ribosomal 60S subunit protein L9B; homologous to mammalian ribosomal protein L9 and bacterial L6; RPL9B has a paralog, RPL9A, that arose from a single-locus duplication
457	YDL022W	GPD1	0.190273	0.000165625	0.00200735	chrIV	+	NAD-dependent glycerol-3-phosphate dehydrogenase; key enzyme of glycerol synthesis, essential for growth under osmotic stress; expression regulated by high-osmolarity glycerol response pathway; protein abundance increases in response to DNA replication stress; constitutively inactivated via phosphorylation by the protein kinases YPK1 and YPK2, dephosphorylation increases catalytic activity; GPD1 …
458	YMR272C	SCS7	0.200822	0.000165864	0.00200735	chrXIII	-	Sphingolipid alpha-hydroxylase; functions in the alpha-hydroxylation of sphingolipid-associated very long chain fatty acids, has both cytochrome b5-like and hydroxylase/desaturase domains, not essential for growth
459	YER146W	LSM5	0.297326	0.000166922	0.00201576	chrV	+	Lsm (Like Sm) protein; part of heteroheptameric complexes (Lsm2p-7p and either Lsm1p or 8p): cytoplasmic Lsm1p complex involved in mRNA decay; nuclear Lsm8p complex part of U6 snRNP and possibly involved in processing tRNA, snoRNA, and rRNA
460	YOL019W	YOL019W	-0.247994	0.00017006	0.0020492	chrXV	+	Protein of unknown function; green fluorescent protein (GFP)-fusion protein localizes to the cell periphery and vacuole; YOL019W has a paralog, DCV1, that arose from the whole genome duplication
461	YOR372C	NDD1	0.311499	0.00017101	0.00205619	chrXV	-	Transcriptional activator essential for nuclear division; localized to the nucleus; essential component of the mechanism that activates the expression of a set of late-S-phase-specific genes
462	YFR025C	HIS2	0.259424	0.000172151	0.00206099	chrVI	-	Histidinolphosphatase; catalyzes the eighth step in histidine biosynthesis; mutations cause histidine auxotrophy and sensitivity to Cu, Co, and Ni salts; transcription is regulated by general amino acid control
463	YMR086W	SEG1	-0.244138	0.000171824	0.00206099	chrXIII	+	Component of eisosome required for proper eisosome assembly; precedes Pil1p/Lsp1p during eisosome formation, controls eisosome length and shape; diffusely distributed, forms heterogeneous patches at plasma membrane in small buds, also found in medium and large buds; expression repressed by cAMP; similar to A. gossypii SEG gene and to S. pombe Sle1p, important for generating eisosomes; SEG1 has a …
464	YNL234W	YNL234W	0.322904	0.000192074	0.00229456	chrXIV	+	Protein of unknown function with similarity to globins; has a functional heme-binding domain; mutant has aneuploidy tolerance; transcription induced by stress conditions; may be involved in glucose signaling or metabolism; regulated by Rgt1
465	YIL009C-A	EST3	0.384491	0.000194085	0.00231361	chrIX	-	Component of the telomerase holoenzyme; involved in telomere replication
466	YPR145W	ASN1	-0.186126	0.000198517	0.00236137	chrXVI	+	Asparagine synthetase; catalyzes the synthesis of L-asparagine from L-aspartate in the asparagine biosynthetic pathway; ASN1 has a paralog, ASN2, that arose from the whole genome duplication
467	YDR188W	CCT6	0.220236	0.000199679	0.00236702	chrIV	+	Subunit of the cytosolic chaperonin Cct ring complex; related to Tcp1p, essential protein that is required for the assembly of actin and tubulins in vivo; contains an ATP-binding motif
468	YDR377W	ATP17	0.254339	0.000200124	0.00236702	chrIV	+	Subunit f of the F0 sector of mitochondrial F1F0 ATP synthase; F1F0 ATP synthase is a large, evolutionarily conserved enzyme complex required for ATP synthesis
469	YGL194C-A	YGL194C-A	0.422061	0.00020027	0.00236702	chrVII	-
470	YDR406W	PDR15	-0.236032	0.000202793	0.00239176	chrIV	+	Plasma membrane ATP binding cassette (ABC) transporter; multidrug transporter and general stress response factor implicated in cellular detoxification; regulated by Pdr1p, Pdr3p and Pdr8p; promoter contains a PDR responsive element; PDR15 has a paralog, PDR5, that arose from the whole genome duplication
471	YOL032W	OPI10	0.354647	0.000203918	0.00239951	chrXV	+	Protein with a possible role in phospholipid biosynthesis; null mutant displays an inositol-excreting phenotype that is suppressed by exogenous choline; protein abundance increases in response to DNA replication stress
472	YOR303W	CPA1	-0.195515	0.000204314	0.00239951	chrXV	+	Small subunit of carbamoyl phosphate synthetase; carbamoyl phosphate synthetase catalyzes a step in the synthesis of citrulline, an arginine precursor; translationally regulated by an attenuator peptide encoded by YOR302W within the CPA1 mRNA 5'-leader
473	YLR432W	IMD3	-0.179637	0.000207279	0.00242919	chrXII	+	Inosine monophosphate dehydrogenase; catalyzes the rate-limiting step in the de novo synthesis of GTP; member of a four-gene family in S. cerevisiae, constitutively expressed; IMD3 has a paralog, IMD4, that arose from the whole genome duplication
474	YKL051W	SFK1	0.24113	0.000208476	0.00243807	chrXI	+	Plasma membrane protein that may act to generate normal levels of PI4P; may act together with or upstream of Stt4p; at least partially mediates proper localization of Stt4p to the plasma membrane
475	YMR217W	GUA1	-0.159479	0.000209049	0.00243963	chrXIII	+	GMP synthase; highly conserved enzyme that catalyzes the second step in the biosynthesis of GMP from inosine 5'-phosphate (IMP); transcription is not subject to regulation by guanine but is negatively regulated by nutrient starvation; reduction-of-function mutation gua1-G388D causes changes in cellular guanine nucleotide pools, defects in general protein synthesis, and impaired translation of GCN…
476	YOL031C	SIL1	-0.258771	0.000209622	0.0024412	chrXV	-	Nucleotide exchange factor for the ER lumenal Hsp70 chaperone Kar2p; required for protein translocation into the endoplasmic reticulum (ER); homolog of Yarrowia lipolytica SLS1; GrpE-like protein
477	YGL191W	COX13	0.233776	0.000216516	0.00251621	chrVII	+	Subunit VIa of cytochrome c oxidase; present in a subclass of cytochrome c oxidase complexes that may have a role in mimimizing generation of reactive oxygen species; not essential for cytochrome c oxidase activity but may modulate activity in response to ATP; required for assembly of Rcf2p into cytochrome c oxidase - cytochrome bc1 supercomplexes
478	YPL206C	PGC1	0.226983	0.000217509	0.00252247	chrXVI	-	Phosphatidyl Glycerol phospholipase C; regulates the phosphatidylglycerol (PG) content via a phospholipase C-type degradation mechanism; contains glycerophosphodiester phosphodiesterase motifs
479	YNL061W	NOP2	-0.197924	0.00022263	0.00257648	chrXIV	+	rRNA m5C methyltransferase; methylates cytosine at position 2870 of 25S rRNA while Rcm1p methylates cytosine at position 2278; contains seven beta-strand methyltransferase motif; essential for processing and maturation of 27S pre-rRNA and large ribosomal subunit biogenesis; localized to the nucleolus; constituent of 66S pre-ribosomal particles; homolog of p120/NSUN1, a human gene upregulated in c…
480	YGL162W	SUT1	-0.337159	0.000223995	0.00258688	chrVII	+	Transcription factor of the Zn(II)2Cys6 family; positively regulates genes involved in sterol uptake under anaerobic conditions; involved in hypoxic gene expression; represses filamentation-inducing genes during non-starvation conditions; positively regulates mating with SUT2 by repressing expression of genes which act as mating inhibitors; relocalizes from nucleus to cytoplasm upon DNA replicati…
481	SCR1	SCR1	0.455775	0.000229352	0.00264326	chrV	+
482	YOL140W	ARG8	-0.241148	0.00024328	0.00279797	chrXV	+	Acetylornithine aminotransferase; catalyzes the fourth step in the biosynthesis of the arginine precursor ornithine
483	YLR295C	ATP14	0.276798	0.000245293	0.00281529	chrXII	-	Subunit h of the F0 sector of mitochondrial F1F0 ATP synthase; F1F0 ATP synthase is a large, evolutionarily conserved enzyme complex required for ATP synthesis; protein abundance increases in response to DNA replication stress
484	YJL130C	URA2	-0.181676	0.000256359	0.00293624	chrX	-	Bifunctional carbamoylphosphate synthetase/aspartate transcarbamylase; catalyzes the first two enzymatic steps in the de novo biosynthesis of pyrimidines; both activities are subject to feedback inhibition by UTP
485	YMR290C	HAS1	-0.201822	0.000258525	0.00295495	chrXIII	-	ATP-dependent RNA helicase; involved in the biogenesis of 40S and 60S ribosome subunits; localizes to both the nuclear periphery and nucleolus; highly enriched in nuclear pore complex fractions; constituent of 66S pre-ribosomal particles
486	YER042W	MXR1	0.327871	0.000269588	0.00306877	chrV	+	Methionine-S-sulfoxide reductase; involved in the response to oxidative stress; protects iron-sulfur clusters from oxidative inactivation along with MXR2; involved in the regulation of lifespan; reduced activity of human homolog implicated in Alzheimer disease
487	YGR021W	YGR021W	0.311631	0.000269087	0.00306877	chrVII	+	Putative protein of unknown function; the authentic, non-tagged protein is detected in highly purified mitochondria in high-throughput studies
488	YOR375C	GDH1	0.181884	0.000291931	0.00331632	chrXV	-	NADP(+)-dependent glutamate dehydrogenase; synthesizes glutamate from ammonia and alpha-ketoglutarate; rate of alpha-ketoglutarate utilization differs from Gdh3p; expression regulated by nitrogen and carbon sources; GDH1 has a paralog, GDH3, that arose from the whole genome duplication
489	YDR251W	PAM1	-0.18774	0.000294445	0.00333804	chrIV	+	Essential protein of unknown function; exhibits variable expression during colony morphogenesis; overexpression permits survival without protein phosphatase 2A, inhibits growth, and induces a filamentous phenotype; PAM1 has a paralog, SVL3, that arose from the whole genome duplication
490	YDR322C-A	TIM11	0.260752	0.000298526	0.00337742	chrIV	-	Subunit e of mitochondrial F1F0-ATPase; ATPase is a large, evolutionarily conserved enzyme complex required for ATP synthesis; essential for the dimeric and oligomeric state of ATP synthase, which in turn determines the shape of inner membrane cristae
491	YBL045C	COR1	0.18864	0.000305676	0.00345128	chrII	-	Core subunit of the ubiquinol-cytochrome c reductase complex; the ubiquinol-cytochrome c reductase complex (bc1 complex) is a component of the mitochondrial inner membrane electron transport chain
492	YMR128W	ECM16	-0.185862	0.00030886	0.00348016	chrXIII	+	Essential DEAH-box ATP-dependent RNA helicase specific to U3 snoRNP; predominantly nucleolar in distribution; required for 18S rRNA synthesis
493	YBR150C	TBS1	-0.26104	0.000311688	0.00350491	chrII	-	Putative protein of unknown function; the authentic, non-tagged protein is detected in highly purified mitochondria in high-throughput studies; TBS1 has a paralog, HAL9, that arose from the whole genome duplication
494	YEL042W	GDA1	-0.20696	0.000330391	0.00370773	chrV	+	Guanosine diphosphatase located in the Golgi; involved in the transport of GDP-mannose into the Golgi lumen by converting GDP to GMP after mannose is transferred its substrate
495	YFR014C	CMK1	-0.225547	0.000331492	0.00371258	chrVI	-	Calmodulin-dependent protein kinase; may play a role in stress response, many Ca++/calmodulin dependent phosphorylation substrates demonstrated in vitro, amino acid sequence similar to mammalian Cam Kinase II; CMK1 has a paralog, CMK2, that arose from the whole genome duplication
496	YLR394W	CST9	-0.329608	0.00033492	0.00374342	chrXII	+	SUMO E3 ligase; required for synaptonemal complex formation; localizes to synapsis initiation sites on meiotic chromosomes; potential Cdc28p substrate
497	YDR465C	RMT2	-0.205203	0.000336357	0.00375194	chrIV	-	Arginine N5 methyltransferase; methylates ribosomal protein Rpl12 (L12) on Arg67; relative distribution to the nucleus increases upon DNA replication stress
498	YOR184W	SER1	-0.171625	0.000355804	0.0039609	chrXV	+	3-phosphoserine aminotransferase; catalyzes the formation of phosphoserine from 3-phosphohydroxypyruvate, required for serine and glycine biosynthesis; regulated by the general control of amino acid biosynthesis mediated by Gcn4p; protein abundance increases in response to DNA replication stress
499	YBR086C	IST2	-0.189167	0.000361413	0.00400728	chrII	-
500	YNR059W	MNT4	-0.250985	0.00036103	0.00400728	chrXIV	+	Putative alpha-1,3-mannosyltransferase; not required for protein O-glycosylation
501	YPL192C	PRM3	0.511821	0.000365083	0.00403992	chrXVI	-	Protein required for nuclear envelope fusion during karyogamy; pheromone-regulated; localizes to the outer face of the nuclear membrane; interacts with Kar5p at the spindle pole body
502	YLR431C	ATG23	-0.344335	0.000366676	0.00404947	chrXII	-	Peripheral membrane protein required for autophagy and CVT; required for cytoplasm-to-vacuole targeting (Cvt) pathway and efficient macroautophagy; cycles between the phagophore assembly site (PAS) and non-PAS locations; forms a complex with Atg9p and Atg27p
503	YPL158C	AIM44	0.245847	0.000368826	0.00406513	chrXVI	-	Protein that regulates Cdc42p and Rho1p; functions in the late steps of cytokinesis and cell separation; sustains Rho1p at the cell division site after actomyosin ring contraction; inhibits the activation of Cdc42-Cla4 at the cell division site to prevent budding inside the old bud neck; transcription is regulated by Swi5p; null mutant displays elevated frequency of mitochondrial genome loss; rel…
504	YOL041C	NOP12	-0.181199	0.000372663	0.00409929	chrXV	-	Nucleolar protein involved in pre-25S rRNA processing; also involved in biogenesis of large 60S ribosomal subunit; contains an RNA recognition motif (RRM); binds to Ebp2; similar to Nop13p and Nsr1p
505	YER067W	RGI1	-0.236644	0.00037464	0.00410479	chrV	+	Protein of unknown function; involved in energy metabolism under respiratory conditions; protein abundance is increased upon intracellular iron depletion or in response to DNA replication stress; RGI1 has a paralog, RGI2, that arose from the whole genome duplication
506	YJL055W	YJL055W	0.198144	0.000374477	0.00410479	chrX	+	Putative protein of unknown function; functions together with HAM1 to mediate resistance to 5-FU; specifically reduces the incorporation of 5-FU into RNA, without affecting uptake or incorporation of uracil into RNA; proposed to be involved in the metabolism of purine and pyrimidine base analogues; deletion mutants are sensitive to HAP and AHA
507	YHR027C	RPN1	-0.155284	0.000379412	0.00414889	chrVIII	-	Non-ATPase base subunit of the 19S RP of the 26S proteasome; may participate in the recognition of several ligands of the proteasome; contains a leucine-rich repeat (LRR) domain, a site for protein-protein interactions; RP is the acronym for regulatory particle
508	YKR058W	GLG1	-0.285189	0.000395636	0.0043178	chrXI	+	Glycogenin glucosyltransferase; self-glucosylating initiator of glycogen synthesis, also glucosylates n-dodecyl-beta-D-maltoside; similar to mammalian glycogenin; GLG1 has a paralog, GLG2, that arose from the whole genome duplication
509	YBR073W	RDH54	-0.201404	0.000405567	0.0044175	chrII	+	DNA-dependent ATPase; DNA recombination/repair translocase, supercoils DNA and promotes DNA strand opening; stimulates strand exchange by modifying the topology of double-stranded DNA; involved in recombinational repair of DNA double-strand breaks during mitosis and meiosis; contributes to the remodelling of nucleosomes; proposed to be involved in crossover interference; interacts with Dmc1p; sti…
510	YPL053C	KTR6	-0.204659	0.000409139	0.00444769	chrXVI	-	Probable mannosylphosphate transferase; involved in the synthesis of core oligosaccharides in protein glycosylation pathway; member of the KRE2/MNT1 mannosyltransferase family; KTR6 has a paralog, KRE2, that arose from the whole genome duplication
511	YBR066C	NRG2	-0.311428	0.000419675	0.00454552	chrII	-	Transcriptional repressor; mediates glucose repression and negatively regulates filamentous growth; NRG2 has a paralog, NRG1, that arose from the whole genome duplication
512	YBR230W-A	YBR230W-A	0.442262	0.000420562	0.00454552	chrII	+	Putative protein of unknown function; YBR230W-A has a paralog, COQ8, that arose from the whole genome duplication
513	YKR071C	DRE2	0.199862	0.000420593	0.00454552	chrXI	-	Component of the cytosolic Fe-S protein assembly (CIA) machinery; contains an Fe-S cluster that receives electrons from NADPH via the action of Tah18pin an early step in the CIA pathway; ortholog of human Ciapin1; protein abundance increases in response to DNA replication stress
514	YNR035C	ARC35	0.191977	0.000432941	0.00466987	chrXIV	-	Subunit of the ARP2/3 complex; ARP2/3 is required for the motility and integrity of cortical actin patches; required for cortical localization of calmodulin
515	YHR051W	COX6	0.219318	0.000440992	0.00473832	chrVIII	+	Subunit VI of cytochrome c oxidase (Complex IV); Complex IV is the terminal member of the mitochondrial inner membrane electron transport chain; expression is regulated by oxygen levels
516	YNL144C	YNL144C	-0.239446	0.000440526	0.00473832	chrXIV	-	Putative protein of unknown function; non-tagged protein is detected in highly purified mitochondria in high-throughput studies; contains a PH domain and binds phosphatidylinositols and phosphatidylethanolamine in a large-scale study; YNL144C has a paralog, YHR131C, that arose from the whole genome duplication
517	YDL085C-A	YDL085C-A	0.319352	0.000460349	0.00493676	chrIV	-	Putative protein of unknown function; green fluorescent protein (GFP)-fusion protein localizes to the cytoplasm and nucleus
518	YIR035C	YIR035C	0.258021	0.000463036	0.004956	chrIX	-	Putative cytoplasmic short-chain dehydrogenase/reductase
519	YKR067W	GPT2	-0.243027	0.000468839	0.00500846	chrXI	+	Glycerol-3-phosphate/dihydroxyacetone phosphate sn-1 acyltransferase; located in lipid particles and the ER; involved in the stepwise acylation of glycerol-3-phosphate and dihydroxyacetone in lipid biosynthesis; the most conserved motifs and functionally relevant residues are oriented towards the ER lumen
520	YOR338W	YOR338W	0.404053	0.000479184	0.00510914	chrXV	+	Putative protein of unknown function; YOR338W transcription is regulated by Azf1p and its transcript is a specific target of the G protein effector Scp160p; identified as being required for sporulation in a high-throughput mutant screen; YOR338W has a paralog, FUN19, that arose from the whole genome duplication
521	YDR047W	HEM12	0.197616	0.000486722	0.00517957	chrIV	+	Uroporphyrinogen decarboxylase; catalyzes the fifth step in the heme biosynthetic pathway; localizes to both the cytoplasm and nucleus; a hem12 mutant has phenotypes similar to patients with porphyria cutanea tarda
522	YAL061W	BDH2	0.281944	0.000490492	0.00520971	chrI	+	Putative medium-chain alcohol dehydrogenase with similarity to BDH1; transcription induced by constitutively active PDR1 and PDR3
523	YHL030W	ECM29	-0.208764	0.000503359	0.00533618	chrVIII	+	Scaffold protein; assists in association of the proteasome core particle with the regulatory particle; inhibits proteasomal ATPase activity; degraded by the mature proteasome after assembly; contains HEAT-like repeats; protein increases in abundance and relocalizes from nucleus to cytoplasm upon DNA replication stress
524	YML008C	ERG6	-0.150474	0.0005078	0.00537301	chrXIII	-	Delta(24)-sterol C-methyltransferase; converts zymosterol to fecosterol in the ergosterol biosynthetic pathway by methylating position C-24; localized to lipid particles, the plasma membrane-associated endoplasmic reticulum, and the mitochondrial outer membrane
525	YKL028W	TFA1	0.196289	0.000521358	0.00550598	chrXI	+	TFIIE large subunit; involved in recruitment of RNA polymerase II to the promoter, activation of TFIIH, and promoter opening
526	YDR477W	SNF1	-0.205642	0.000523778	0.00551058	chrIV	+	AMP-activated serine/threonine protein kinase; found in a complex containing Snf4p and members of the Sip1p/Sip2p/Gal83p family; required for transcription of glucose-repressed genes, thermotolerance, sporulation, and peroxisome biogenesis; involved in regulation of the nucleocytoplasmic shuttling of Hxk2p; regulates filamentous growth in response to starvation; SUMOylation by Mms21p inhibits its…
527	YJR047C	ANB1	-0.482617	0.000523148	0.00551058	chrX	-	Translation elongation factor eIF-5A; previously thought to function in translation initiation; undergoes an essential hypusination modification; expressed under anaerobic conditions; ANB1 has a paralog, HYP2, that arose from the whole genome duplication
528	YKR079C	TRZ1	-0.237175	0.000527577	0.00553874	chrXI	-	tRNA 3'-end processing endonuclease tRNase Z; also localized to mitochondria and interacts genetically with Rex2 exonuclease; homolog of the human candidate prostate cancer susceptibility gene ELAC2
529	YPL112C	PEX25	0.258461	0.000528448	0.00553874	chrXVI	-	Peripheral peroxisomal membrane peroxin; required for the regulation of peroxisome size and maintenance, recruits GTPase Rho1p to peroxisomes, induced by oleate, interacts with Pex27p; PEX25 has a paralog, PEX27, that arose from the whole genome duplication
530	YCL038C	ATG22	-0.312573	0.000541681	0.00566674	chrIII	-	Vacuolar integral membrane protein required for efflux of amino acids; required for efflux of amino acids during autophagic body breakdown in the vacuole; null mutation causes a gradual loss of viability during starvation
531	YOL144W	NOP8	-0.25497	0.000553565	0.00576943	chrXV	+	Nucleolar protein required for 60S ribosomal subunit biogenesis
532	YOR052C	TMC1	0.202615	0.000553574	0.00576943	chrXV	-	AN1-type zinc finger protein of unknown function; may protect cells from trivalent metalloid induced proteotoxicity; contains a PACE promoter element, a transcriptional profile similar to CUZ1 and RPN2, and decreased expression in an RPN4 mutant; induced by nitrogen limitation and weak acid; ortholog of human AIRAP, which stimulates proteasome activity in response to arsenic; protein abundance in…
533	YFL007W	BLM10	-0.216631	0.000556089	0.00578479	chrVI	+	Proteasome activator; binds the core proteasome (CP) and stimulates proteasome-mediated protein degradation by inducing gate opening; required for sequestering CP into proteasome storage granule (PSG) during quiescent phase and for nuclear import of CP in proliferating cells; required for resistance to bleomycin, may be involved in protecting against oxidative damage; similar to mammalian PA200
534	YBR269C	SDH8	0.325153	0.000558342	0.00579736	chrII	-	Putative protein of unknown function; the authentic, non-tagged protein is detected in highly purified mitochondria in high-throughput studies
535	YHR001W-A	QCR10	0.330562	0.000559428	0.00579781	chrVIII	+	Subunit of the ubiqunol-cytochrome c oxidoreductase complex; this complex comprises part of the mitochondrial respiratory chain; members include Cobp, Rip1p, Cyt1p, Cor1p, Qcr2p, Qcr6p, Qcr7p, Qcr8p, Qcr9p, and Qcr10p and comprises part of the mitochondrial respiratory chain
536	YMR250W	GAD1	-0.244656	0.000571653	0.00591346	chrXIII	+	Glutamate decarboxylase; converts glutamate into gamma-aminobutyric acid (GABA) during glutamate catabolism; involved in response to oxidative stress
537	YPR182W	SMX3	0.379548	0.000577089	0.0059586	chrXVI	+	Core Sm protein Sm F; part of heteroheptameric complex (with Smb1p, Smd1p, Smd2p, Smd3p, Sme1p, and Smx2p) that is part of the spliceosomal U1, U2, U4, and U5 snRNPs; homolog of human Sm F
538	YEL013W	VAC8	-0.186653	0.000587581	0.00604866	chrV	+	Phosphorylated and palmitoylated vacuolar membrane protein; interacts with Atg13p, required for the cytoplasm-to-vacuole targeting (Cvt) pathway; interacts with Nvj1p to form nucleus-vacuole junctions
539	YIL157C	COA1	0.2692	0.000587989	0.00604866	chrIX	-	Mitochondrial inner membrane protein; required for assembly of the cytochrome c oxidase complex (complex IV); interacts with complex IV assembly factor Shy1p during the early stages of assembly
540	YGR185C	TYS1	-0.14853	0.000589909	0.00605719	chrVII	-	Cytoplasmic tyrosyl-tRNA synthetase; required for cytoplasmic protein synthesis; interacts with positions 34 and 35 of the tRNATyr anticodon; mutations in human ortholog YARS are associated with Charcot-Marie-Tooth (CMT) neuropathies; protein abundance increases in response to DNA replication stress
541	YER054C	GIP2	-0.42232	0.000599184	0.00614108	chrV	-	Putative regulatory subunit of protein phosphatase Glc7p; involved in glycogen metabolism; contains a conserved motif (GVNK motif) that is also found in Gac1p, Pig1p, and Pig2p; GIP2 has a paralog, PIG2, that arose from the whole genome duplication
542	YNR016C	ACC1	-0.153226	0.000601243	0.00615084	chrXIV	-	Acetyl-CoA carboxylase, biotin containing enzyme; catalyzes carboxylation of cytosolic acetyl-CoA to form malonyl-CoA and regulates histone acetylation by regulating the availablity of acetyl-CoA; required for de novo biosynthesis of long-chain fatty acids; ACC1 has a paralog, HFA1, that arose from the whole genome duplication
543	YDR261C-D	YDR261C-D	0.366114	0.000615343	0.00628351	chrIV	-
544	YLR244C	MAP1	-0.174104	0.000618785	0.00630706	chrXII	-	Methionine aminopeptidase; catalyzes the cotranslational removal of N-terminal methionine from nascent polypeptides; function is partially redundant with that of Map2p
545	YER110C	KAP123	-0.179597	0.000631163	0.00639801	chrV	-	Karyopherin beta; mediates nuclear import of ribosomal proteins prior to assembly into ribosomes and import of histones H3 and H4; localizes to the nuclear pore, nucleus, and cytoplasm; exhibits genetic interactions with RAI1
546	YJL216C	IMA5	-0.416271	0.000630171	0.00639801	chrX	-	Alpha-glucosidase; specificity for isomaltose, maltose, and palatinose, but not alpha-methylglucoside; member of the IMA isomaltase family; not required for isomaltose utilization, but Ima5p overexpression allows the ima1 null mutant to grow on isomaltose
547	YNL237W	YTP1	0.443962	0.000631141	0.00639801	chrXIV	+	Probable type-III integral membrane protein of unknown function; has regions of similarity to mitochondrial electron transport proteins
548	YDR365W-B	YDR365W-B	0.440794	0.000635012	0.0064253	chrIV	+
549	YPR020W	ATP20	0.286837	0.000643542	0.00649978	chrXVI	+	Subunit g of the mitochondrial F1F0 ATP synthase; reversibly phosphorylated on two residues; unphosphorylated form is required for dimerization of the ATP synthase complex, which in turn determines oligomerization of the complex and the shape of inner membrane cristae
550	YBL016W	FUS3	0.250691	0.000645	0.00650268	chrII	+	Mitogen-activated serine/threonine protein kinase involved in mating; phosphoactivated by Ste7p; substrates include Ste12p, Far1p, Bni1p, Sst2p; inhibits invasive growth during mating by phosphorylating Tec1p, promoting its; inhibits recruitment of Ste5p, Cdc42p-mediated asymmetry and mating morphogenesis
551	YOR054C	VHS3	0.23498	0.000653804	0.00657949	chrXV	-	Negative regulatory subunit of protein phosphatase 1 Ppz1p; involved in coenzyme A biosynthesis; subunit of the phosphopantothenoylcysteine decarboxylase (PPCDC; Cab3p, Sis2p, Vhs3p) complex and the CoA-Synthesizing Protein Complex (CoA-SPC: Cab2p, Cab3p, Cab4p, Cab5p, Sis2p and Vhs3p)
552	YGR020C	VMA7	0.174441	0.000658832	0.0066181	chrVII	-	Subunit F of the V1 peripheral membrane domain of V-ATPase; part of the electrogenic proton pump found throughout the endomembrane system; required for the V1 domain to assemble onto the vacuolar membrane; the V1 peripheral membrane domain of vacuolar H+-ATPase (V-ATPase) has eight subunits
553	YPR113W	PIS1	0.173184	0.000661175	0.00662965	chrXVI	+	Phosphatidylinositol synthase; required for biosynthesis of phosphatidylinositol, which is a precursor for polyphosphoinositides, sphingolipids, and glycolipid anchors for some of the plasma membrane proteins
554	YOR062C	YOR062C	-0.281748	0.00067483	0.00675438	chrXV	-	Protein of unknown function; similar to Reg1p; expression regulated by glucose and Rgt1p; GFP-fusion protein is induced in response to the DNA-damaging agent MMS; YOR062C has a paralog, YKR075C, that arose from the whole genome duplication
555	YGL111W	NSA1	-0.19261	0.00068227	0.00680445	chrVII	+	Constituent of 66S pre-ribosomal particles; involved in 60S ribosomal subunit biogenesis
556	YNL200C	YNL200C	0.292434	0.000682283	0.00680445	chrXIV	-	NADHX epimerase; catalyzes isomerization of (R)- and (S)-NADHX; homologous to AIBP in mammals and the N- terminal domain of YjeF in E.coli; enzyme is widespread in eukaryotes, prokaryotes and archaea; the authentic, non-tagged protein is detected in highly purified mitochondria in high-throughput studies
557	YER156C	YER156C	-0.185156	0.000698316	0.00695187	chrV	-	Putative protein of unknown function; interacts with Hsp82p and copurifies with Ipl1p; expression is copper responsive and downregulated in strains deleted for MAC1, a copper-responsive transcription factor; similarity to mammalian MYG1
558	YMR104C	YPK2	-0.259428	0.000719494	0.00714989	chrXIII	-	Protein kinase similar to serine/threonine protein kinase Ypk1p; functionally redundant with YPK1 at the genetic level; participates in a signaling pathway required for optimal cell wall integrity; homolog of mammalian kinase SGK; YPK2 has a paralog, YPK1, that arose from the whole genome duplication
559	YEL060C	PRB1	-0.213114	0.000740829	0.00734876	chrV	-	Vacuolar proteinase B (yscB) with H3 N-terminal endopeptidase activity; serine protease of the subtilisin family; involved in protein degradation in the vacuole and required for full protein degradation during sporulation; activity inhibited by Pbi2p; protein abundance increases in response to DNA replication stress; PRB1 has a paralog, YSP3, that arose from the whole genome duplication
560	YDL241W	YDL241W	-0.401214	0.000754219	0.00746824	chrIV	+	Putative protein of unknown function; YDL241W is not an essential gene
561	YHR183W	GND1	-0.151259	0.00076033	0.00751537	chrVIII	+	6-phosphogluconate dehydrogenase (decarboxylating); catalyzes an NADPH regenerating reaction in the pentose phosphate pathway; required for growth on D-glucono-delta-lactone and adaptation to oxidative stress; GND1 has a paralog, GND2, that arose from the whole genome duplication
562	YER178W	PDA1	-0.171637	0.000779365	0.00768983	chrV	+	E1 alpha subunit of the pyruvate dehydrogenase (PDH) complex; catalyzes the direct oxidative decarboxylation of pyruvate to acetyl-CoA; phosphorylated; regulated by glucose
563	YML018C	YML018C	-0.213525	0.000824759	0.00812329	chrXIII	-	Protein of unknown function; green fluorescent protein (GFP)-fusion protein localizes to the membrane of the vacuole; physical interaction with Atg27p suggests a possible role in autophagy; YML018C is not an essential gene; relative distribution to the vacuolar membrane decreases upon DNA replication stress; YML018C has a paralog, THI74, that arose from the whole genome duplication
564	YHR178W	STB5	0.303737	0.00084375	0.00829563	chrVIII	+	Transcription factor; involved in regulating multidrug resistance and oxidative stress response; forms a heterodimer with Pdr1p; contains a Zn(II)2Cys6 zinc finger domain that interacts with a pleiotropic drug resistance element in vitro
565	YOR043W	WHI2	-0.181876	0.00084742	0.00831699	chrXV	+	Protein required for full activation of the general stress response; required with binding partner Psr1p, possibly through Msn2p dephosphorylation; regulates growth during the diauxic shift; negative regulator of G1 cyclin expression
566	YFL024C	EPL1	0.227714	0.000857396	0.00840006	chrVI	-	Subunit of NuA4, an essential histone H4/H2A acetyltransferase complex; conserved region at N-terminus is essential for interaction with the NPC (nucleosome core particle); required for autophagy; homologous to Drosophila Enhancer of Polycomb; coding sequence contains length polymorphisms in different strains
567	YGL244W	RTF1	-0.177814	0.000859366	0.00840454	chrVII	+	Subunit of RNAPII-associated chromatin remodeling Paf1 complex; regulates gene expression by directing cotranscriptional histone modification, influences transcription and chromatin structure through several independent functional domains; directly or indirectly regulates DNA-binding properties of Spt15p and relative activities of different TATA elements; involved in transcription elongation as d…
568	YCR060W	TAH1	0.344561	0.000875283	0.00853017	chrIII	+	Component of conserved R2TP complex (Rvb1-Rvb2-Tah1-Pih1); R2TP complex interacts with Hsp90 (Hsp82p and Hsc82p) to mediate assembly of large protein complexes such as box C/D snoRNPs and RNA polymerase II; contains a single TPR domain with at least two TPR motifs; plays a role in determining prion variants
569	YDR334W	SWR1	-0.194853	0.000875126	0.00853017	chrIV	+	Swi2/Snf2-related ATPase; structural component of the SWR1 complex, which exchanges histone variant H2AZ (Htz1p) for chromatin-bound histone H2A; relocalizes to the cytosol in response to hypoxia; chronological aging factor that mediates lifespan extension by dietary restriction
570	YDL127W	PCL2	0.331102	0.000879309	0.0085544	chrIV	+	Cyclin, interacts with cyclin-dependent kinase Pho85p; member of the Pcl1,2-like subfamily, involved in the regulation of polarized growth and morphogenesis and progression through the cell cycle; localizes to sites of polarized cell growth; PCL2 has a paralog, PCL9, that arose from the whole genome duplication
571	YNL221C	POP1	-0.18583	0.000895684	0.00869847	chrXIV	-	Subunit of both RNase MRP and nuclear RNase P; RNase MRP cleaves pre-rRNA, while nuclear RNase P cleaves tRNA precursors to generate mature 5' ends and facilitates turnover of nuclear RNAs; binds to the RPR1 RNA subunit in RNase P
572	YGL058W	RAD6	0.230038	0.000902631	0.00875064	chrVII	+	Ubiquitin-conjugating enzyme (E2); involved in postreplication repair as a heterodimer with Rad18p, DSBR and checkpoint control as a heterodimer with Bre1p, ubiquitin-mediated N-end rule protein degradation as a heterodimer with Ubr1p, as well as endoplasmic reticulum-associated protein degradation (ERAD) with Ubr1p in the absence of canonical ER membrane ligases
573	YOL002C	IZH2	-0.227142	0.000905043	0.00875873	chrXV	-	Plasma membrane receptor for plant antifungal protein, osmotin; involved in zinc ion homeostasis, apoptosis; negatively regulates ZRT1 and other functionally divergent genes through CCCTC promoter motif (IzRE); modulates FET3 activity in iron-independent manner; affects gene expression by influencing balance of competition between Msn2p/Msn4p and Nrg1p/Nrg2p for binding to the IzRE; transcription…
574	YPR191W	QCR2	0.177155	0.000933404	0.0090175	chrXVI	+	Subunit 2 of ubiquinol cytochrome-c reductase (Complex III); Complex III is a component of the mitochondrial inner membrane electron transport chain; phosphorylated; transcription is regulated by Hap1p, Hap2p/Hap3p, and heme
575	YER016W	BIM1	0.198679	0.00094116	0.00907664	chrV	+	Microtubule plus end-tracking protein; together with Kar9p makes up the cortical microtubule capture site and delays the exit from mitosis when the spindle is oriented abnormally
576	YEL020W-A	TIM9	0.277674	0.00095167	0.0091621	chrV	+
577	YCL026C-B	HBN1	0.333685	0.0009614	0.00923975	chrIII	-	Protein of unknown function; similar to bacterial nitroreductases; green fluorescent protein (GFP)-fusion protein localizes to the cytoplasm and nucleus; protein becomes insoluble upon intracellular iron depletion; protein abundance increases in response to DNA replication stress
578	YGL166W	CUP2	0.300241	0.000979143	0.00939402	chrVII	+	Copper-binding transcription factor; activates transcription of the metallothionein genes CUP1-1 and CUP1-2 in response to elevated copper concentrations; CUP2 has a paralog, HAA1, that arose from the whole genome duplication
579	YMR015C	ERG5	0.180153	0.00102276	0.0097956	chrXIII	-	C-22 sterol desaturase; a cytochrome P450 enzyme that catalyzes the formation of the C-22(23) double bond in the sterol side chain in ergosterol biosynthesis; may be a target of azole antifungal drugs
580	YLR267W	BOP2	-0.455494	0.00108716	0.0103944	chrXII	+	Protein of unknown function
581	YDR397C	NCB2	-0.227996	0.00109318	0.010434	chrIV	-	Subunit of a heterodimeric NC2 transcription regulator complex; complex binds to TBP and can repress transcription by preventing preinitiation complex assembly or stimulate activated transcription; homologous to human NC2beta; complex also includes Bur6p
582	YMR305C	SCW10	-0.148059	0.00109795	0.0104616	chrXIII	-	Cell wall protein with similarity to glucanases; may play a role in conjugation during mating based on mutant phenotype and its regulation by Ste12p; SWC10 has a paralog, SCW4, that arose from the whole genome duplication
583	YDL080C	THI3	0.228217	0.00110681	0.0104933	chrIV	-	Regulatory protein that binds Pdc2p and Thi2p transcription factors; activates thiamine biosynthesis transcription factors Pdc2p and Thi2p by binding to them, but releases and de-activates them upon binding to thiamine pyrophosphate (TPP), the end product of the pathway; has similarity to decarboxylases but enzymatic activity is not detected
584	YDL193W	NUS1	-0.22219	0.00110694	0.0104933	chrIV	+	Putative prenyltransferase; required for cell viability; proposed to be involved in protein trafficking because tet-repressible mutant shows accumulation of hypoglycosylated forms of CPY
585	YML059C	NTE1	-0.1952	0.00110507	0.0104933	chrXIII	-	Serine esterase; homolog of human neuropathy target esterase (NTE); Nte1p-mediated phosphatidylcholine turnover influences transcription factor Opi1p localization, affecting transcriptional regulation of phospholipid biosynthesis genes
586	YFL054C	YFL054C	-0.318434	0.00111412	0.0105433	chrVI	-	Putative channel-like protein; similar to Fps1p; mediates passive diffusion of glycerol in the presence of ethanol
587	YGR049W	SCM4	-0.335206	0.00113084	0.0106834	chrVII	+	Mitochondrial outer membrane protein of unknown function; predicted to have 4 transmembrane segments; import is mediated by Tom70p and Mim1p; interacts genetically with a cdc4 mutation; SCM4 has a paralog, ATG33, that arose from the whole genome duplication
588	YPL254W	HFI1	0.229251	0.00113296	0.0106852	chrXVI	+	Adaptor protein required for structural integrity of the SAGA complex; a histone acetyltransferase-coactivator complex that is involved in global regulation of gene expression through acetylation and transcription functions
589	YDL213C	NOP6	-0.200407	0.00113995	0.0107313	chrIV	-	rRNA-binding protein required for 40S ribosomal subunit biogenesis; contains an RNA recognition motif (RRM); hydrophilin essential to overcome the stress of the desiccation-rehydration process; NOP6 may be a fungal-specific gene as no homologs have been yet identified in higher eukaryotes
590	YOR348C	PUT4	-0.46848	0.00114171	0.0107313	chrXV	-	Proline permease; required for high-affinity transport of proline; also transports the toxic proline analog azetidine-2-carboxylate (AzC); PUT4 transcription is repressed in ammonia-grown cells
591	YLR108C	YLR108C	0.314082	0.00115127	0.0107858	chrXII	-	Protein of unknown function; green fluorescent protein (GFP)-fusion protein localizes to the nucleus; YLR108C is not an esssential gene; protein abundance increases in response to DNA replication stress; YLR108C has a paralog, YDR132C, that arose from the whole genome duplication
592	YMR186W	HSC82	-0.140004	0.0011514	0.0107858	chrXIII	+	Cytoplasmic chaperone of the Hsp90 family; plays a role in determining prion variants; redundant in function and nearly identical with Hsp82p, and together they are essential; expressed constitutively at 10-fold higher basal levels than HSP82 and induced 2-3 fold by heat shock; contains two acid-rich unstructured regions that promote the solubility of chaperone-substrate complexes; HSC82 has a pa…
593	YDR072C	IPT1	-0.166601	0.00116718	0.0109153	chrIV	-	Inositolphosphotransferase; involved in synthesis of mannose-(inositol-P)2-ceramide (M(IP)2C), the most abundant sphingolipid; can mutate to resistance to the antifungals syringomycin E and DmAMP1 and to K. lactis zymocin
594	YGR196C	FYV8	0.223923	0.00117555	0.0109751	chrVII	-	Protein of unknown function; required for survival upon exposure to K1 killer toxin
595	YMR258C	ROY1	-0.269888	0.00119372	0.011126	chrXIII	-	GTPase inhibitor with similarity to F-box proteins; inhibits Ypt52p GTPase activity by preventing Ypt52p from binding GTP; involved in regulating intracellular trafficking; physically interacts with Skp1p
596	YBL095W	YBL095W	0.293555	0.0012061	0.0112226	chrII	+	Putative protein of unknown function; the authentic, non-tagged protein is detected in highly purified mitochondria in high-throughput studies
597	YKR093W	PTR2	0.176217	0.0012184	0.0113181	chrXI	+	Integral membrane peptide transporter; mediates transport of di- and tri-peptides; conserved protein that contains 12 transmembrane domains; PTR2 expression is regulated by the N-end rule pathway via repression by Cup9p
598	YHL002W	HSE1	0.215682	0.00123707	0.0114723	chrVIII	+	Subunit of the endosomal Vps27p-Hse1p complex; complex is required for sorting of ubiquitinated membrane proteins into intralumenal vesicles prior to vacuolar degradation, as well as for recycling of Golgi proteins and formation of lumenal membranes
599	YCL033C	MXR2	0.290611	0.00125115	0.0115775	chrIII	-	Methionine-R-sulfoxide reductase; involved in the response to oxidative stress; protects iron-sulfur clusters from oxidative inactivation along with MXR1; involved in the regulation of lifespan
600	YCL058C	FYV5	0.330812	0.00125258	0.0115775	chrIII	-	Protein involved in regulation of the mating pathway; binds with Matalpha2p to promoters of haploid-specific genes; required for survival upon exposure to K1 killer toxin; involved in ion homeostasis
601	YDR117C	TMA64	-0.206751	0.00125906	0.0115988	chrIV	-	Protein of unknown function that associates with ribosomes; has a putative RNA binding domain; in mammals the corresponding protein, eIF2D, has been shown to possess translation initiation factor activity
602	YIL162W	SUC2	-0.204288	0.00125771	0.0115988	chrIX	+	Invertase; sucrose hydrolyzing enzyme; a secreted, glycosylated form is regulated by glucose repression, and an intracellular, nonglycosylated enzyme is produced constitutively
603	YPR010C-A	YPR010C-A	0.323269	0.00126903	0.0116713	chrXVI	-
604	YDR259C	YAP6	-0.40078	0.0012765	0.0116871	chrIV	-	Basic leucine zipper (bZIP) transcription factor; physically interacts with the Tup1-Cyc8 complex and recruits Tup1p to its targets; overexpression increases sodium and lithium tolerance; computational analysis suggests a role in regulation of expression of genes involved in carbohydrate metabolism; YAP6 has a paralog, CIN5, that arose from the whole genome duplication
605	YGR243W	MPC3	-0.276519	0.0012753	0.0116871	chrVII	+	Highly conserved subunit of mitochondrial pyruvate carrier; more highly expressed in glucose-containing minimal medium than in lactate-containing medium; expression regulated by osmotic and alkaline stresses; protein abundance increases in response to DNA replication stress; FMP43 has a paralog, MPC2, that arose from the whole genome duplication
606	YJR078W	BNA2	0.466938	0.00127706	0.0116871	chrX	+	Putative tryptophan 2,3-dioxygenase or indoleamine 2,3-dioxygenase; required for de novo biosynthesis of NAD from tryptophan via kynurenine; interacts genetically with telomere capping gene CDC13; regulated by Hst1p and Aftp
607	YPL004C	LSP1	0.149108	0.0012814	0.0117075	chrXVI	-	Primary component of eisosomes; which are large immobile patch structures at the cell cortex associated with endocytosis, along with Pil1p and Sur7p; null mutants show activation of Pkc1p/Ypk1p stress resistance pathways; member of the BAR domain family
608	YDR178W	SDH4	0.22028	0.00129362	0.0117998	chrIV	+	Membrane anchor subunit of succinate dehydrogenase; involved in coupling the oxidation of succinate to the transfer of electrons to ubiquinone as part of the TCA cycle and the mitochondrial respiratory chain; SDH4 has a paralog, SHH4, that arose from the whole genome duplication
609	YBL078C	ATG8	0.32719	0.00132774	0.0120911	chrII	-	Component of autophagosomes and Cvt vesicles; regulator of Atg1p, targets it to autophagosomes; binds the Atg1p-Atg13p complex, triggering its vacuolar degradation; unique ubiquitin-like protein whose conjugation target is lipid phosphatidylethanolamine (PE); Atg8p-PE is anchored to membranes, is involved in phagophore expansion, and may mediate membrane fusion during autophagosome formation; dec…
610	YGR249W	MGA1	-0.278745	0.00135664	0.0123341	chrVII	+	Protein similar to heat shock transcription factor; multicopy suppressor of pseudohyphal growth defects of ammonium permease mutants
611	YDL117W	CYK3	-0.215193	0.00136884	0.0124247	chrIV	+	SH3-domain protein located in the bud neck and cytokinetic actin ring; relocalizes from bud neck to nucleus upon DNA replication stress; activates the chitin synthase activity of Chs2p during cytokinesis; suppressor of growth and cytokinesis defects of chs2 phospho-mutants
612	YEL046C	GLY1	-0.19429	0.00138358	0.012538	chrV	-	Threonine aldolase; catalyzes the cleavage of L-allo-threonine and L-threonine to glycine; involved in glycine biosynthesis
613	YHL048W	COS8	0.269793	0.00140036	0.0126694	chrVIII	+
614	YPR052C	NHP6A	0.251182	0.00141253	0.0127587	chrXVI	-	High-mobility group (HMG) protein; binds to and remodels nucleosomes; involved in recruiting FACT and other chromatin remodelling complexes to chromosomes; functionally redundant with Nhp6Bp; required for transcriptional initiation fidelity of some tRNA genes; homologous to mammalian HMGB1 and HMGB2; NHP6A has a paralog, NHP6B, that arose from the whole genome duplication; protein abundance incre…
615	YOR227W	HER1	-0.207175	0.0014176	0.0127837	chrXV	+	Protein of unknown function; required for proliferation or remodeling of the ER that is caused by overexpression of Hmg2p; may interact with ribosomes, based on co-purification experiments; HER1 has a paralog, GIP3, that arose from the whole genome duplication
616	YKL166C	TPK3	0.208196	0.00145285	0.0130592	chrXI	-	cAMP-dependent protein kinase catalytic subunit; promotes vegetative growth in response to nutrients via the Ras-cAMP signaling pathway; partially redundant with Tpk1p and Tpk2p; localizes to P-bodies during stationary phase; TPK3 has a paralog, TPK1, that arose from the whole genome duplication
617	YKL184W	SPE1	-0.184968	0.00145266	0.0130592	chrXI	+	Ornithine decarboxylase; catalyzes the first step in polyamine biosynthesis; degraded in a proteasome-dependent manner in the presence of excess polyamines; deletion decreases lifespan, and increases necrotic cell death and ROS generation
618	YLR395C	COX8	0.288885	0.00146708	0.0131658	chrXII	-	Subunit VIII of cytochrome c oxidase (Complex IV); Complex IV is the terminal member of the mitochondrial inner membrane electron transport chain
619	YGL108C	YGL108C	0.314024	0.00147021	0.0131726	chrVII	-	Protein of unknown function, predicted to be palmitoylated; green fluorescent protein (GFP)-fusion protein localizes to the cell periphery; protein abundance increases in response to DNA replication stress
620	YBL017C	PEP1	-0.159977	0.00147907	0.0132307	chrII	-	Type I transmembrane sorting receptor for multiple vacuolar hydrolases; cycles between the late-Golgi and prevacuolar endosome-like compartments
621	YDR144C	MKC7	-0.184738	0.00148482	0.0132608	chrIV	-	GPI-anchored aspartyl protease; member of the yapsin family of proteases involved in cell wall growth and maintenance; shares functions with Yap3p and Kex2p; MKC7 has a paralog, YPS1, that arose from the whole genome duplication
622	YLR446W	YLR446W	-0.450302	0.0015202	0.0135115	chrXII	+	Putative hexokinase; transcript is upregulated during sporulation and the unfolded protein response; YLR446W is not an essential gene
623	YNL027W	CRZ1	-0.214134	0.00151843	0.0135115	chrXIV	+	Transcription factor, activates transcription of stress response genes; nuclear localization is positively regulated by calcineurin-mediated dephosphorylation; rapidly localizes to the nucleus under blue light stress
624	YOR028C	CIN5	-0.314649	0.00151756	0.0135115	chrXV	-	Basic leucine zipper (bZIP) transcription factor of the yAP-1 family; physically interacts with the Tup1-Cyc8 complex and recruits Tup1p to its targets; mediates pleiotropic drug resistance and salt tolerance; nuclearly localized under oxidative stress and sequestered in the cytoplasm by Lot6p under reducing conditions; CIN5 has a paralog, YAP6, that arose from the whole genome duplication
625	YGR017W	YGR017W	0.20469	0.00153587	0.013629	chrVII	+	Putative protein of unknown function; green fluorescent protein (GFP)-fusion protein localizes to both the nucleus and the cytoplasm
626	YER001W	MNN1	0.201593	0.00154072	0.0136502	chrV	+	Alpha-1,3-mannosyltransferase; integral membrane glycoprotein of the Golgi complex, required for addition of alpha1,3-mannose linkages to N-linked and O-linked oligosaccharides, one of five S. cerevisiae proteins of the MNN1 family
627	YBR162W-A	YSY6	0.23014	0.00155233	0.0137312	chrII	+	Protein of unknown function; expression suppresses a secretory pathway mutation in E. coli; has similarity to the mammalian RAMP4 protein involved in secretion
628	YDR512C	EMI1	0.289798	0.00158035	0.0139568	chrIV	-	Non-essential protein of unknown function; required for transcriptional induction of the early meiotic-specific transcription factor IME1, also required for sporulation; contains twin cysteine-x9-cysteine motifs
629	YBR104W	YMC2	0.231341	0.00161001	0.0141962	chrII	+	Putative mitochondrial inner membrane transporter; proposed role in oleate metabolism and glutamate biosynthesis; member of the mitochondrial carrier (MCF) family; YMC2 has a paralog, YMC1, that arose from the whole genome duplication
630	YMR266W	RSN1	-0.182101	0.00161966	0.0142586	chrXIII	+	Membrane protein of unknown function; overexpression suppresses NaCl sensitivity of sro7 mutant cells by restoring sodium pump (Ena1p) localization to the plasma membrane
631	YDR040C	ENA1	-0.363566	0.00162237	0.0142599	chrIV	-
632	YOL021C	DIS3	-0.171616	0.00163927	0.0143857	chrXV	-	Exosome core complex catalytic subunit; possesses both endonuclease and 3'-5' exonuclease activity; involved in 3'-5' RNA processing and degradation in both the nucleus and the cytoplasm; has similarity to E. coli RNase R and to human DIS3; mutations in Dis3p corresponding to human mutations implicated in multiple myeloma cause phenotypes suggesting impaired exosome function; protein abundance in…
633	YJR149W	YJR149W	0.36061	0.00164421	0.0143925	chrX	+	Putative protein of unknown function; green fluorescent protein (GFP)-fusion protein localizes to the cytoplasm
634	YOR086C	TCB1	-0.162184	0.00164761	0.0143925	chrXV	-	Lipid-binding ER protein involved in ER-plasma membrane tethering; one of 6 proteins (Ist2p, Scs2p, Scs22p, Tcb1p, Tcb2p, Tcb3p) that connect ER to plasma membrane and regulate PI4P levels by controlling access of Sac1p phosphatase to its substrate PI4P in PM; contains 3 calcium and lipid binding domains; non-tagged protein also localizes to mitochondria; C-termini of Tcb1p, Tcb2p and Tcb3p inter…
635	YOR321W	PMT3	-0.208295	0.00164782	0.0143925	chrXV	+	Protein O-mannosyltransferase; transfers mannose residues from dolichyl phosphate-D-mannose to protein serine/threonine residues; acts in a complex with Pmt5p, can instead interact with Pmt1p in some conditions; antifungal drug target; PMT3 has a paralog, PMT2, that arose from the whole genome duplication
636	YML016C	PPZ1	-0.21155	0.00165266	0.0144122	chrXIII	-	Serine/threonine protein phosphatase Z, isoform of Ppz2p; involved in regulation of potassium transport, which affects osmotic stability, cell cycle progression, and halotolerance; PPZ1 has a paralog, PPZ2, that arose from the whole genome duplication
637	YML038C	YMD8	-0.194941	0.00167114	0.0145504	chrXIII	-	Putative nucleotide sugar transporter; has similarity to Vrg4p
638	YKR003W	OSH6	0.218484	0.00167519	0.0145629	chrXI	+	Member of an oxysterol-binding protein family; overlapping, redundant functions in sterol metabolism and which collectively perform a function essential for viability; GFP-fusion protein localizes to the cell periphery; overexpression extends lifespan by promoting vacuolar fusion; OSH6 has a paralog, OSH7, that arose from the whole genome duplication
639	YLR038C	COX12	0.264287	0.00167894	0.0145727	chrXII	-	Subunit VIb of cytochrome c oxidase; cytochrome c oxidase is also known as respiratory Complex IV and is the terminal member of the mitochondrial inner membrane electron transport chain; required for assembly of cytochrome c oxidase but not required for activity after assembly; phosphorylated; easily released from the intermembrane space, suggesting a loose association with Complex IV
640	YGR041W	BUD9	-0.261689	0.00168895	0.0146367	chrVII	+	Protein involved in bud-site selection; mutant has increased aneuploidy tolerance; diploid mutants display a unipolar budding pattern instead of the wild-type bipolar pattern, and bud at the distal pole; BUD9 has a paralog, BUD8, that arose from the whole genome duplication
641	YBR039W	ATP3	0.158957	0.00174095	0.0150604	chrII	+
642	YHR023W	MYO1	0.173178	0.00174598	0.0150604	chrVIII	+	Type II myosin heavy chain; required for wild-type cytokinesis and cell separation; localizes to the actomyosin ring; binds to myosin light chains Mlc1p and Mlc2p through its IQ1 and IQ2 motifs respectively
643	YPL105C	SYH1	-0.160642	0.00174539	0.0150604	chrXVI	-	Protein of unknown function that influences nuclear pore distribution; co-purifies with ribosomes; contains a GYF domain, which bind proline-rich sequences; deletion extends chronological lifespan; SYH1 has a paralog, SMY2, that arose from the whole genome duplication
644	YOR294W	RRS1	-0.203045	0.00175123	0.0150823	chrXV	+	Essential protein that binds ribosomal protein L11; required for nuclear export of the 60S pre-ribosomal subunit during ribosome biogenesis; localizes to the nucleolus and in foci along nuclear periphery; cooperates with Ebp2p and Mps3p to mediate telomere clustering by binding Sir4p, but is not involved in telomere tethering; mouse homolog shows altered expression in Huntington's disease model m…
645	YGR103W	NOP7	-0.148753	0.00179154	0.0154056	chrVII	+	Component of several different pre-ribosomal particles; forms a complex with Ytm1p and Erb1p that is required for maturation of the large ribosomal subunit; required for exit from G<sub>0</sub> and the initiation of cell proliferation
646	YDR528W	HLR1	0.336119	0.00180389	0.0154878	chrIV	+	Protein involved in regulation of cell wall composition and integrity; also involved in cell wall response to osmotic stress; overproduction suppresses a lysis sensitive PKC mutation; similar to Lre1p, which functions antagonistically to protein kinase A;ÿ
647	YBR139W	YBR139W	-0.205483	0.00186432	0.015982	chrII	+	Putative serine type carboxypeptidase; role in phytochelatin synthesis; green fluorescent protein (GFP)-fusion protein localizes to the vacuole; expression induced by nitrogen limitation in a GLN3, GAT1-independent manner
648	YER184C	TOG1	-0.260056	0.00187995	0.0160417	chrV	-	Putative zinc cluster protein; deletion confers sensitivity to Calcufluor white, and prevents growth on glycerol or lactate as sole carbon source
649	YKR050W	TRK2	-0.23823	0.00187774	0.0160417	chrXI	+	Component of the Trk1p-Trk2p potassium transport system; contributes to K(+) supply and maintenance of plasma-membrane potential; TRK2 has a paralog, TRK1, that arose from the whole genome duplication
650	YPL199C	YPL199C	-0.21889	0.00187715	0.0160417	chrXVI	-	Putative protein of unknown function; predicted to be palmitoylated
651	YDR030C	RAD28	0.355076	0.00188454	0.0160561	chrIV	-	Protein involved in DNA repair; related to the human CSA protein that is involved in transcription-coupled repair nucleotide excision repair
652	YIL117C	PRM5	-0.238704	0.00190976	0.0162461	chrIX	-	Pheromone-regulated protein, predicted to have 1 transmembrane segment; induced during cell integrity signaling; PRM5 has a paralog, YNL058C, that arose from the whole genome duplication
653	YDR337W	MRPS28	0.221707	0.00192137	0.0163191	chrIV	+	Mitochondrial ribosomal protein of the small subunit
654	YGR218W	CRM1	-0.173958	0.00192715	0.0163191	chrVII	+	Major karyopherin; involved in export of proteins, RNAs, and ribosomal subunits from the nucleus; exportin
655	YLR354C	TAL1	0.133401	0.00192565	0.0163191	chrXII	-	Transaldolase, enzyme in the non-oxidative pentose phosphate pathway; converts sedoheptulose 7-phosphate and glyceraldehyde 3-phosphate to erythrose 4-phosphate and fructose 6-phosphate; TAL1 has a paralog, NQM1, that arose from the whole genome duplication
656	YPR005C	HAL1	-0.326505	0.00193108	0.0163275	chrXVI	-	Cytoplasmic protein involved in halotolerance; decreases intracellular Na+ (via Ena1p) and increases intracellular K+ by decreasing efflux; expression repressed by Ssn6p-Tup1p and Sko1p and induced by NaCl, KCl, and sorbitol through Gcn4p
657	YFR040W	SAP155	-0.163289	0.00194096	0.0163364	chrVI	+	Protein required for function of the Sit4p protein phosphatase; forms a complex with Sit4p; member of a family of similar proteins including Sap4p, Sap185p, and Sap190p; protein abundance increases in response to DNA replication stress; SAP155 has a paralog, SAP4, that arose from the whole genome duplication
658	YGL187C	COX4	0.207877	0.00193629	0.0163364	chrVII	-
659	YHR123W	EPT1	-0.218613	0.00193829	0.0163364	chrVIII	+	sn-1,2-diacylglycerol ethanolamine- and cholinephosphotranferase; not essential for viability; EPT1 has a paralog, CPT1, that arose from the whole genome duplication
660	YDR074W	TPS2	-0.152881	0.0019472	0.0163367	chrIV	+	Phosphatase subunit of the trehalose-6-P synthase/phosphatase complex; involved in synthesis of the storage carbohydrate trehalose; expression is induced by stress conditions and repressed by the Ras-cAMP pathway; protein abundance increases in response to DNA replication stress
661	YHR197W	RIX1	-0.200235	0.00194981	0.0163367	chrVIII	+	Component of the Rix1 complex and possibly pre-replicative complexes; required for processing of ITS2 sequences from 35S pre-rRNA; component of the pre-60S ribosomal particle with the dynein-related AAA-type ATPase Mdn1p; required for pre-replicative complex (pre-RC) formation and maintenance during DNA replication licensing; relocalizes to the cytosol in response to hypoxia; essential gene
662	YOR206W	NOC2	-0.172039	0.00194433	0.0163367	chrXV	+	Protein that forms a nucleolar complex with Mak21p; binds to 90S and 66S pre-ribosomes, as well as a nuclear complex with Noc3p that binds to 66S pre-ribosomes; both complexes mediate intranuclear transport of ribosomal precursors
663	YLR073C	RFU1	0.320005	0.00195665	0.0163693	chrXII	-	Protein that inhibits Doa4p deubiquitinating activity; contributes to ubiquitin homeostasis by regulating the conversion of free ubiquitin chains to ubiquitin monomers by Doa4p; GFP-fusion protein localizes to endosomes
664	YMR256C	COX7	0.292328	0.00198716	0.0165995	chrXIII	-	Subunit VII of cytochrome c oxidase (Complex IV); Complex IV is the terminal member of the mitochondrial inner membrane electron transport chain
665	YDR300C	PRO1	0.167411	0.00199815	0.0166662	chrIV	-	Gamma-glutamyl kinase; catalyzes the first step in proline biosynthesis; PRO1 has a paralog, YHR033W, that arose from the whole genome duplication
666	YGL207W	SPT16	-0.142436	0.00200504	0.0166986	chrVII	+	Subunit of the heterodimeric FACT complex (Spt16p-Pob3p); FACT associates with chromatin via interaction with Nhp6Ap and Nhp6Bp, and reorganizes nucleosomes to facilitate access to DNA by RNA and DNA polymerases; SPT16 specifically required for diauxic shift-induced H2B deposition onto rDNA genes; some mutations cause reduced nucleosome occupancy over highly transcribed regions of the yeast genome
667	YHR047C	AAP1	0.169312	0.00201909	0.0167905	chrVIII	-	Arginine/alanine amino peptidase; overproduction stimulates glycogen accumulation; AAP1 has a paralog, APE2, that arose from the whole genome duplication
668	YNL037C	IDH1	0.185494	0.00204386	0.016971	chrXIV	-	Subunit of mitochondrial NAD(+)-dependent isocitrate dehydrogenase; complex catalyzes the oxidation of isocitrate to alpha-ketoglutarate in the TCA cycle
669	YDR384C	ATO3	-0.220674	0.00206054	0.017084	chrIV	-	Plasma membrane protein, putative ammonium transporter; regulation pattern suggests a possible role in export of ammonia from the cell; phosphorylated in mitochondria; member of the TC 9.B.33 YaaH family of putative transporters
670	YDL130W-A	STF1	0.318515	0.00206757	0.0171167	chrIV	+	Protein involved in regulation of the mitochondrial F1F0-ATP synthase; Stf1p and Stf2p act as stabilizing factors that enhance inhibitory action of the Inh1p protein; protein abundance increases in response to DNA replication stress; STF1 has a paralog, INH1, that arose from the whole genome duplication
671	YNL078W	NIS1	-0.201011	0.00209017	0.0172781	chrXIV	+	Protein localized in the bud neck at G2/M phase; physically interacts with septins; possibly involved in a mitotic signaling network
672	YMR183C	SSO2	0.182692	0.00210689	0.0173904	chrXIII	-	Plasma membrane t-SNARE; involved in fusion of secretory vesicles at the plasma membrane; syntaxin homolog that is functionally redundant with Sso1p; SSO2 has a paralog, SSO1, that arose from the whole genome duplication
673	YDR086C	SSS1	0.174771	0.00219733	0.0180832	chrIV	-	Subunit of the Sec61p translocation complex (Sec61p-Sss1p-Sbh1p); this complex forms a channel for passage of secretory proteins through the endoplasmic reticulum membrane, and of the Ssh1p complex (Ssh1p-Sbh2p-Sss1p); interacts with Ost4p and Wbp1p
674	YDR349C	YPS7	-0.176425	0.00219642	0.0180832	chrIV	-	Putative GPI-anchored aspartic protease; member of the yapsin family of proteases involved in cell wall growth and maintenance; located in the cytoplasm and endoplasmic reticulum
675	YOL154W	ZPS1	-0.410207	0.00222935	0.0183196	chrXV	+	Putative GPI-anchored protein; transcription is induced under low-zinc conditions, as mediated by the Zap1p transcription factor, and at alkaline pH
676	YDR328C	SKP1	0.214797	0.00223419	0.0183322	chrIV	-	Evolutionarily conserved kinetochore protein; part of multiple protein complexes, including the SCF ubiquitin ligase complex, the CBF3 complex that binds centromeric DNA, and the RAVE complex that regulates assembly of the V-ATPase; protein abundance increases in response to DNA replication stress
677	YOR221C	MCT1	-0.219176	0.00225845	0.0185039	chrXV	-	Predicted malonyl-CoA:ACP transferase; putative component of a type-II mitochondrial fatty acid synthase that produces intermediates for phospholipid remodeling
678	YBL064C	PRX1	0.17578	0.00227824	0.0186386	chrII	-	Mitochondrial peroxiredoxin with thioredoxin peroxidase activity; has a role in reduction of hydroperoxides; reactivation requires Trr2p and glutathione; induced during respiratory growth and oxidative stress; phosphorylated; protein abundance increases in response to DNA replication stress
679	YBR012C	YBR012C	0.394668	0.00231513	0.0189126	chrII	-	Dubious open reading frame; unlikely to encode a functional protein, based on available experimental and comparative sequence data; expression induced by iron-regulated transcriptional activator Aft2p
680	YML123C	PHO84	0.410633	0.00232163	0.0189378	chrXIII	-	High-affinity inorganic phosphate (Pi) transporter; also low-affinity manganese transporter; regulated by Pho4p and Spt7p; mutation confers resistance to arsenate; exit from the ER during maturation requires Pho86p; cells overexpressing Pho84p accumulate heavy metals but do not develop symptoms of metal toxicity
681	YOR361C	PRT1	-0.144274	0.00232874	0.018968	chrXV	-	eIF3b subunit of the eukaryotic translation initiation factor 3 (eIF3); subunit of the core complex of eIF3; essential for translation; part of a subcomplex (Prt1p-Rpg1p-Nip1p) that stimulates binding of mRNA and tRNA(i)Met to ribosomes
682	YPL093W	NOG1	-0.144754	0.00233902	0.0190238	chrXVI	+	Putative GTPase; associates with free 60S ribosomal subunits in the nucleolus and is required for 60S ribosomal subunit biogenesis; constituent of 66S pre-ribosomal particles; member of the ODN family of nucleolar G-proteins
683	YOR342C	YOR342C	-0.199789	0.00242077	0.0196599	chrXV	-	Protein of unknown function; green fluorescent protein (GFP)-fusion protein localizes to the cytoplasm and the nucleus; relocalizes from nucleus to cytoplasm upon DNA replication stress; YOR342C has a paralog, YAL037W, that arose from the whole genome duplication
684	YKL031W	YKL031W	0.436708	0.00244149	0.0197992	chrXI	+	Dubious open reading frame; unlikely to encode a functional protein, based on available experimental and comparative sequence data; not conserved in closely related Saccharomyces species
685	YOR027W	STI1	-0.1504	0.00245392	0.019871	chrXV	+	Hsp90 cochaperone; interacts with the Ssa group of the cytosolic Hsp70 chaperones and activates Ssa1p ATPase activity; interacts with Hsp90 chaperones and inhibits their ATPase activity; homolog of mammalian Hop
686	YER061C	CEM1	-0.250638	0.00247614	0.0200218	chrV	-	Mitochondrial beta-keto-acyl synthase; possible role in fatty acid synthesis; required for mitochondrial respiration
687	YDR098C-B	YDR098C-B	0.433768	0.00249808	0.0201698	chrIV	-
688	YGL120C	PRP43	-0.157875	0.00250363	0.0201853	chrVII	-	RNA helicase in the DEAH-box family; functions in both RNA polymerase I and polymerase II transcript metabolism; catalyzes removal of U2, U5, and U6 snRNPs from the postsplicing lariat-intron ribonucleoprotein complex; required for efficient biogenesis of both small- and large-subunit rRNAs; acts with Sqs1p to promote 20S to 18S rRNA processing catalyzed by endonuclease Nob1p
689	YHR016C	YSC84	0.226271	0.0025151	0.0202484	chrVIII	-	Actin-binding protein; involved in bundling of actin filaments and endocytosis of actin cortical patches; activity stimulated by Las17p; contains SH3 domain similar to Rvs167p; YSC84 has a paralog, LSB3, that arose from the whole genome duplication
690	YDR454C	GUK1	0.141935	0.00252157	0.0202711	chrIV	-	Guanylate kinase; converts GMP to GDP; required for growth and mannose outer chain elongation of cell wall N-linked glycoproteins
691	YHR208W	BAT1	0.143206	0.00254384	0.0204206	chrVIII	+
692	YKL148C	SDH1	0.176659	0.0026134	0.0209486	chrXI	-	Flavoprotein subunit of succinate dehydrogenase; couples the oxidation of succinate to the transfer of electrons to ubiquinone as part of the TCA cycle and the mitochondrial respiratory chain; FAD binding to Sdh1p is required for the assembly of the succinate dehydrogenase subunits; SDH1 has a paralog, YJL045W, that arose from the whole genome duplication
693	YBR101C	FES1	0.181901	0.00261898	0.0209632	chrII	-	Hsp70 (Ssa1p) nucleotide exchange factor; required for the release of misfolded proteins from the Hsp70 system to the Ub-proteasome machinery for destruction; cytosolic homolog of Sil1p, which is the nucleotide exchange factor for BiP (Kar2p) in the endoplasmic reticulum; protein abundance increases in response to DNA replication stress
694	YJR085C	YJR085C	0.182772	0.00263291	0.0210182	chrX	-	Protein of unknown function; GFP-fusion protein is induced in response to the DNA-damaging agent MMS; the authentic, non-tagged protein is detected in highly purified mitochondria in high-throughput studies; protein abundance increases in response to DNA replication stress
695	YOR009W	TIR4	-0.350624	0.00263343	0.0210182	chrXV	+	Cell wall mannoprotein; expressed under anaerobic conditions and required for anaerobic growth; transcription is also induced by cold shock; member of the Srp1p/Tip1p family of serine-alanine-rich proteins
696	YHL026C	YHL026C	0.329713	0.0026394	0.0210357	chrVIII	-	Putative protein of unknown function; transcriptionally regulated by Upc2p via an upstream sterol response element; YHL026C is not an essential gene; in 2005 the start site was moved 141 nt upstream (see Locus History)
697	YLR249W	YEF3	-0.133697	0.00265436	0.0211246	chrXII	+	Gamma subunit of translational elongation factor eEF1B; stimulates the binding of aminoacyl-tRNA (AA-tRNA) to ribosomes by releasing eEF1A (Tef1p/Tef2p) from the ribosomal complex; contains two ABC cassettes; binds and hydrolyzes ATP; YEF3 has a paralog, HEF3, that arose from the whole genome duplication
698	YJL034W	KAR2	-0.139663	0.00266059	0.0211439	chrX	+	ATPase involved in protein import into the ER; also acts as a chaperone to mediate protein folding in the ER and may play a role in ER export of soluble proteins; regulates the unfolded protein response via interaction with Ire1p
699	YLR367W	RPS22B	-0.159361	0.00266853	0.0211465	chrXII	+	Protein component of the small (40S) ribosomal subunit; homologous to mammalian ribosomal protein S15A and bacterial S8; RPS22B has a paralog, RPS22A, that arose from the whole genome duplication
700	YML062C	MFT1	0.215538	0.00266848	0.0211465	chrXIII	-	Subunit of the THO complex; THO is a nuclear complex comprised of Hpr1p, Mft1p, Rlr1p, and Thp2p, that is involved in transcription elongation and mitotic recombination; involved in telomere maintenance
701	YFL036W	RPO41	-0.177733	0.00270436	0.0213999	chrVI	+	Mitochondrial RNA polymerase; single subunit enzyme similar to those of T3 and T7 bacteriophages; requires a specificity subunit encoded by MTF1 for promoter recognition; Mtf1p interacts with and stabilizes the Rpo41p-promoter complex, enhancing DNA bending and melting to facilitate pre-initiation open complex formation
702	YPR108W	RPN7	-0.149501	0.00273184	0.0215865	chrXVI	+	Essential non-ATPase regulatory subunit of the 26S proteasome; similar to another S. cerevisiae regulatory subunit, Rpn5p, as well as to mammalian proteasome subunits
703	YLR312W-A	MRPL15	0.245551	0.00274318	0.0216454	chrXII	+	Mitochondrial ribosomal protein of the large subunit
704	YMR088C	VBA1	0.185931	0.00278227	0.0219227	chrXIII	-	Permease of basic amino acids in the vacuolar membrane
705	YJR086W	STE18	0.30209	0.00279013	0.0219535	chrX	+	G protein gamma subunit; forms a dimer with Ste4p to activate the mating signaling pathway, forms a heterotrimer with Gpa1p and Ste4p to dampen signaling; C-terminus is palmitoylated and farnesylated, which are required for normal signaling
706	YGR145W	ENP2	-0.157607	0.00283165	0.0222487	chrVII	+	Essential nucleolar protein; required for biogenesis of the small ribosomal subunit; contains WD repeats, interacts with Mpp10p and Bfr2p, and has homology to Spb1p
707	YPL037C	EGD1	0.170523	0.00284142	0.0222939	chrXVI	-	Subunit beta1 of the nascent polypeptide-associated complex (NAC); involved in protein targeting, associated with cytoplasmic ribosomes; enhances DNA binding of the Gal4p activator; homolog of human BTF3b; EGD1 has a paralog, BTT1, that arose from the whole genome duplication
708	YNR033W	ABZ1	-0.184668	0.00284662	0.0223032	chrXIV	+	Para-aminobenzoate (PABA) synthase; has similarity to Escherichia coli PABA synthase components PabA and PabB; required for the synthesis of para-aminobenzoic acid, an important intermediate for folate and ubiquinone Q biosynthesis; protein abundance increases in response to DNA replication stress
709	YPL265W	DIP5	-0.171838	0.00286712	0.0224322	chrXVI	+	Dicarboxylic amino acid permease; mediates high-affinity and high-capacity transport of L-glutamate and L-aspartate; also a transporter for Gln, Asn, Ser, Ala, and Gly; relocalizes from plasma membrane to vacuole upon DNA replication stress
710	YNL255C	GIS2	0.149596	0.00288037	0.0225042	chrXIV	-	Translational activator for mRNAs with internal ribosome entry sites; associates with polysomes and binds to a specific subset of mRNAs; localizes to RNA processing bodies (P bodies) and to stress granules; may have a role in translation regulation under stress conditions; ortholog of human ZNF9/CNBP, a gene involved in myotonic dystrophy type 2
711	YJR115W	YJR115W	-0.40531	0.00289337	0.022574	chrX	+	Putative protein of unknown function; YJR115W has a paralog, ECM13, that arose from the whole genome duplication
712	YDR154C	YDR154C	-0.194067	0.00293096	0.0228352	chrIV	-	Dubious open reading frame; unlikely to encode a functional protein, based on available experimental and comparative sequence data; null mutant exhibits synthetic phenotype with alpha-synuclein
713	YNL062C	GCD10	-0.187783	0.00293671	0.0228479	chrXIV	-	Subunit of tRNA (1-methyladenosine) methyltransferase with Gcd14p; required for the modification of the adenine at position 58 in tRNAs, especially tRNAi-Met; first identified as a negative regulator of GCN4 expression
714	YBR283C	SSH1	-0.148073	0.00297184	0.0230889	chrII	-	Subunit of the Ssh1 translocon complex; Sec61p homolog involved in co-translational pathway of protein translocation; not essential
715	YMR038C	CCS1	0.192785	0.00302219	0.0234473	chrXIII	-	Copper chaperone for superoxide dismutase Sod1p; involved in oxidative stress protection; Met-X-Cys-X2-Cys motif within the N-terminal portion is involved in insertion of copper into Sod1p under conditions of copper deprivation; protein abundance increases in response to DNA replication stress
716	YLR304C	ACO1	0.169684	0.003042	0.0235681	chrXII	-	Aconitase; required for the tricarboxylic acid (TCA) cycle and also independently required for mitochondrial genome maintenance; phosphorylated; component of the mitochondrial nucleoid; mutation leads to glutamate auxotrophy
717	YDL058W	USO1	0.150521	0.00306236	0.0236927	chrIV	+	Essential protein involved in vesicle-mediated ER to Golgi transport; binds membranes and functions during vesicle docking to the Golgi; required for assembly of the ER-to-Golgi SNARE complex
718	YGL185C	YGL185C	0.261855	0.0030937	0.0238688	chrVII	-	Putative protein with sequence similar to hydroxyacid dehydrogenases; green fluorescent protein (GFP)-fusion protein localizes to the cytoplasm
719	YOR162C	YRR1	-0.219989	0.00309247	0.0238688	chrXV	-	Zn2-Cys6 zinc-finger transcription factor; activates genes involved in multidrug resistance; paralog of Yrm1p, acting on an overlapping set of target genes; YRR1 has a paralog, PDR8, that arose from the whole genome duplication
720	YGR070W	ROM1	-0.221295	0.00316904	0.0244161	chrVII	+	GDP/GTP exchange protein (GEP) for Rho1p; mutations are synthetically lethal with mutations in rom2, which also encodes a GEP; ROM1 has a paralog, ROM2, that arose from the whole genome duplication
721	YER047C	SAP1	-0.217377	0.003215	0.0247139	chrV	-	Putative ATPase of the AAA family; interacts with the Sin1p transcriptional repressor in the two-hybrid system
722	YMR225C	MRPL44	0.332565	0.00321659	0.0247139	chrXIII	-	Mitochondrial ribosomal protein of the large subunit; protein abundance increases in response to DNA replication stress
723	YFL047W	RGD2	0.1795	0.00324587	0.0248701	chrVI	+	GTPase-activating protein (RhoGAP) for Cdc42p and Rho5p; relocalizes from bud neck to cytoplasm upon DNA replication stress
724	YLR389C	STE23	-0.16294	0.00324212	0.0248701	chrXII	-	Metalloprotease; involved in N-terminal processing of pro-a-factor to the mature form; expressed in both haploids and diploids; member of the insulin-degrading enzyme family; homolog Axl1p is also involved in processing of pro-a-factor
725	YOR234C	RPL33B	0.133148	0.00328041	0.0251001	chrXV	-	Ribosomal 60S subunit protein L33B; rpl33b null mutant exhibits normal growth while rpl33a rpl33b double null mutant is inviable; homologous to mammalian ribosomal protein L35A, no bacterial homolog; RPL33B has a paralog, RPL33A, that arose from the whole genome duplication
726	YBR088C	POL30	-0.173807	0.00328554	0.0251047	chrII	-	Proliferating cell nuclear antigen (PCNA); functions as the sliding clamp for DNA polymerase delta; may function as a docking site for other proteins required for mitotic and meiotic chromosomal DNA replication and for DNA repair
727	YLR218C	COA4	0.308667	0.00332796	0.0253939	chrXII	-	Twin Cx(9)C protein involved in cytochrome c oxidase organization; organization includes assembly or stability; localizes to the mitochondrial intermembrane space via the Mia40p-Erv1p system; interacts genetically with CYC1 and with cytochrome c oxidase assembly factors
728	YHR050W	SMF2	-0.174431	0.00333724	0.0254298	chrVIII	+	Divalent metal ion transporter involved in manganese homeostasis; has broad specificity for di-valent and tri-valent metals; post-translationally regulated by levels of metal ions; member of the Nramp family of metal transport proteins
729	YGR279C	SCW4	0.151991	0.00335882	0.0255593	chrVII	-	Cell wall protein with similarity to glucanases; scw4 scw10 double mutants exhibit defects in mating; SCW4 has a paralog, SCW10, that arose from the whole genome duplication
730	YEL066W	HPA3	0.27923	0.00336869	0.0255992	chrV	+	D-Amino acid N-acetyltransferase that detoxifies D-amino acids; catalyzes N-acetylation of D-amino acids through ordered bi-bi mechanism in which acetyl-CoA is first substrate bound and CoA is last product liberated; acetylates histones and polyamines, also autoacetylates; experiments in the W303 strain indicate that translation may begin at the Met codon currently annotated as Met-19
731	YHR174W	ENO2	0.183938	0.00339657	0.0257759	chrVIII	+
732	YBL011W	SCT1	-0.155958	0.00342818	0.0259207	chrII	+	Glycerol 3-phosphate/dihydroxyacetone phosphate sn-1 acyltransferase; dual substrate-specific acyltransferase of the glycerolipid biosynthesis pathway; prefers 16-carbon fatty acids; similar to Gpt2p; gene is constitutively transcribed
733	YBR235W	VHC1	-0.177532	0.00342388	0.0259207	chrII	+	Vacuolar membrane cation-chloride cotransporter (CCC); likely mediates K+ and Cl- cotransport into the vacuole; has a role in potassium homeostasis and salt tolerance; similar to mammalian electroneutral Na(+)-(K+)-C1- cotransporter family
734	YDR055W	PST1	-0.160758	0.00342966	0.0259207	chrIV	+	Cell wall protein that contains a putative GPI-attachment site; secreted by regenerating protoplasts; up-regulated by activation of the cell integrity pathway, as mediated by Rlm1p; upregulated by cell wall damage via disruption of FKS1; PST1 has a paralog, ECM33, that arose from the whole genome duplication
735	YPL183C	RTT10	-0.172555	0.00344819	0.0260254	chrXVI	-	WD40 domain-containing protein involved in endosomal recycling; forms a complex with Rrt2p that functions in the retromer-mediated pathway for recycling internalized cell-surface proteins; evidence it interacts with Trm7p for 2'-O-methylation of N34 of substrate tRNAs; has a role in regulation of Ty1 transposition; human ortholog is WDR6
736	YBL043W	ECM13	0.407027	0.0034575	0.0260603	chrII	+	Non-essential protein of unknown function; induced by treatment with 8-methoxypsoralen and UVA irradiation; ECM13 has a paralog, YJR115W, that arose from the whole genome duplication
737	YOR272W	YTM1	-0.167905	0.00352198	0.0265103	chrXV	+	Constituent of 66S pre-ribosomal particles; forms a complex with Nop7p and Erb1p that is required for maturation of the large ribosomal subunit; has seven C-terminal WD repeats
738	YGL140C	YGL140C	-0.158791	0.00358539	0.0268783	chrVII	-	Putative protein of unknown function; non-essential gene; contains multiple predicted transmembrane domains
739	YGL251C	HFM1	-0.297107	0.00358406	0.0268783	chrVII	-	Meiosis specific DNA helicase; involved in the conversion of double-stranded breaks to later recombination intermediates and in crossover control; catalyzes the unwinding of Holliday junctions; has ssDNA and dsDNA stimulated ATPase activity
740	YGR203W	YCH1	0.340975	0.00357933	0.0268783	chrVII	+	Phosphatase with sequence similarity to Cdc25p; Arr2p and Mih1p; member of the single-domain rhodanese homology superfamily; green fluorescent protein (GFP)-fusion protein localizes to both the cytoplasm and the nucleus
741	YKR039W	GAP1	-0.296686	0.00360671	0.0269727	chrXI	+	General amino acid permease; Gap1p senses the presence of amino acid substrates to regulate localization to the plasma membrane when needed; essential for invasive growth
742	YMR032W	HOF1	0.21323	0.00360769	0.0269727	chrXIII	+	SH3 domain-containing protein required for cytokinesis; localized to bud neck; phosphorylated by Dbf2p; regulates actomyosin ring dynamics and septin localization; interacts with the formins, Bni1p and Bnr1p, and with Cyk3p, Vrp1p, and Bni5p
743	YIL046W	MET30	0.222129	0.00369083	0.0275572	chrIX	+	F-box protein containing five copies of the WD40 motif; controls cell cycle function, sulfur metabolism, and methionine biosynthesis as part of the ubiquitin ligase complex; interacts with and regulates Met4p, localizes within the nucleus; dissociation of Met30p from SCF complex in response to cadmium stress is regulated by Cdc48p
744	YIL140W	AXL2	-0.237299	0.0037256	0.0277794	chrIX	+	Integral plasma membrane protein; required for axial budding in haploid cells; localizes to the incipient bud site and bud neck; glycosylated by Pmt4p; potential Cdc28p substrate
745	YCR076C	FUB1	0.266277	0.0037842	0.0281786	chrIII	-	Putative protein of unknown function; interacts physically with multiple subunits of the 20S proteasome and genetically with genes encoding 20S core particle and 19S regulatory particle subunits; exhibits boundary activity which blocks the propagation of heterochromatic silencing; contains a PI31 proteasome regulator domain and sequence similarity with human PSMF1, a proteasome inhibitor; not an …
746	YDR478W	SNM1	0.313733	0.00380367	0.0282857	chrIV	+	Ribonuclease MRP complex subunit; ribonuclease (RNase) MRP cleaves pre-rRNA and has a role in cell cycle-regulated degradation of daughter cell-specific mRNAs; binds to the NME1 RNA subunit of RNase MRP
747	YGL006W	PMC1	-0.164969	0.003812	0.0283097	chrVII	+	Vacuolar Ca2+ ATPase involved in depleting cytosol of Ca2+ ions; prevents growth inhibition by activation of calcineurin in the presence of elevated concentrations of calcium; similar to mammalian PMCA1a
748	YOL092W	YPQ1	-0.172928	0.00382088	0.0283377	chrXV	+	Putative vacuolar membrane transporter for cationic amino acids; likely contributes to amino acid homeostasis by exporting cationic amino acids from the vacuole; member of the PQ-loop family, with seven transmembrane domains; similar to mammalian PQLC2 vacuolar transporter; YPQ1 has a paralog, RTC2, that arose from the whole genome duplication
749	YNL146C-A	YNL146C-A	0.417179	0.00384379	0.0284696	chrXIV	-	Putative protein of unknown function
750	YNL125C	ESBP6	-0.208979	0.00386899	0.0286181	chrXIV	-	Protein with similarity to monocarboxylate permeases; appears not to be involved in transport of monocarboxylates such as lactate, pyruvate or acetate across the plasma membrane
751	YIL158W	AIM20	0.22357	0.00387842	0.0286497	chrIX	+	Putative protein of unknown function; overexpression causes cell cycle delay or arrest; green fluorescent protein (GFP)-fusion protein localizes to vacuole; null mutant displays elevated frequency of mitochondrial genome loss; relocalizes from nucleus to cytoplasm upon DNA replication stress; AIM20 has a paralog, SKG1, that arose from the whole genome duplication
752	YGL206C	CHC1	-0.155178	0.0039071	0.0288233	chrVII	-	Clathrin heavy chain; subunit of the major coat protein involved in intracellular protein transport and endocytosis; the clathrin triskelion is a trimeric molecule composed of three heavy chains that radiate from a vertex and three light chains which bind noncovalently near the vertex of the triskelion; the light chain (CLC1) is thought to regulate function
753	YBL006C	LDB7	0.207278	0.00391903	0.028873	chrII	-	Component of the RSC chromatin remodeling complex; interacts with Rsc3p, Rsc30p, Npl6p, and Htl1p to form a module important for a broad range of RSC functions
754	YHR052W	CIC1	-0.181542	0.00398987	0.0293559	chrVIII	+
755	YBR121C	GRS1	-0.136555	0.00399544	0.029358	chrII	-	Cytoplasmic and mitochondrial glycyl-tRNA synthase; ligates glycine to the cognate anticodon-bearing tRNA; transcription termination factor that may interact with the 3'-end of pre-mRNA to promote 3'-end formation; GRS1 has a paralog, GRS2, that arose from the whole genome duplication
756	YGL030W	RPL30	0.127573	0.00402273	0.0295172	chrVII	+	Ribosomal 60S subunit protein L30; involved in pre-rRNA processing in the nucleolus; autoregulates splicing of its transcript; homologous to mammalian ribosomal protein L30, no bacterial homolog
757	YNR021W	YNR021W	-0.140118	0.00402774	0.0295172	chrXIV	+	Putative protein of unknown function; green fluorescent protein (GFP)-fusion protein localizes to the endoplasmic reticulum; YNR021W is not an essential gene
758	YDR061W	YDR061W	0.199208	0.00410317	0.0300305	chrIV	+	Protein with similarity to ABC transporter family members; lacks predicted membrane-spanning regions; transcriptionally activated by Yrm1p along with genes involved in multidrug resistance
759	YPR035W	GLN1	-0.156001	0.00417832	0.0305402	chrXVI	+	Glutamine synthetase (GS); synthesizes glutamine from glutamate and ammonia; with Glt1p, forms the secondary pathway for glutamate biosynthesis from ammonia; expression regulated by nitrogen source and by amino acid limitation; relocalizes from nucleus to cytoplasmic foci upon DNA replication stress
760	YDL153C	SAS10	-0.141393	0.00427892	0.0312344	chrIV	-	Subunit of U3-containing Small Subunit (SSU) processome complex; involved in production of 18S rRNA and assembly of small ribosomal subunit; disrupts silencing when overproduced; mutant has increased aneuploidy tolerance; essential gene
761	YLL009C	COX17	0.317819	0.00429991	0.0313464	chrXII	-	Copper metallochaperone that transfers copper to Sco1p and Cox11p; eventual delivery to cytochrome c oxidase; contains twin cysteine-x9-cysteine motifs
762	YJL088W	ARG3	0.245025	0.00431923	0.0314171	chrX	+	Ornithine carbamoyltransferase; also known as carbamoylphosphate:L-ornithine carbamoyltransferase; catalyzes the biosynthesis of the arginine precursor citrulline
763	YLR196W	PWP1	-0.12982	0.00432091	0.0314171	chrXII	+	Protein with WD-40 repeats involved in rRNA processing; associates with trans-acting ribosome biogenesis factors; similar to beta-transducin superfamily
764	YKR081C	RPF2	-0.158685	0.00436102	0.0316673	chrXI	-	Essential protein involved in rRNA maturation and ribosomal assembly; involved in the processing of pre-rRNA and the assembly of the 60S ribosomal subunit; interacts with ribosomal protein L11; localizes predominantly to the nucleolus; constituent of 66S pre-ribosomal particles
765	YMR085W	YMR085W	-0.34389	0.00442468	0.0320876	chrXIII	+	Putative protein of unknown function; YMR085W and adjacent ORF YMR084W are merged in related strains, and together are paralogous to glutamine-fructose-6-phosphate amidotransferase GFA1
766	YDR033W	MRH1	0.137772	0.00444516	0.0321941	chrIV	+	Protein that localizes primarily to the plasma membrane; also found at the nuclear envelope; the authentic, non-tagged protein is detected in mitochondria in a phosphorylated state; MRH1 has a paralog, YRO2, that arose from the whole genome duplication
767	YGR266W	YGR266W	-0.201407	0.00451591	0.0326639	chrVII	+	Protein of unknown function; predicted to contain a single transmembrane domain; mutant has increased aneuploidy tolerance; localized to both the mitochondrial outer membrane and the plasma membrane; protein abundance increases in response to DNA replication stress
768	YJL206C	YJL206C	-0.268476	0.00453531	0.0327616	chrX	-	Putative protein of unknown function; similar to transcriptional regulators from the Zn[2]-Cys[6] binuclear cluster protein family; mRNA is weakly cell cycle regulated, peaking in S phase; induced rapidly upon MMS treatment
769	YHL020C	OPI1	0.232931	0.00462577	0.0333716	chrVIII	-	Transcriptional regulator of a variety of genes; phosphorylation by protein kinase A stimulates Opi1p function in negative regulation of phospholipid biosynthetic genes; involved in telomere maintenance; null exhibits disrupted mitochondrial metabolism and low cardiolipin content, strongly correlated with overproduction of inositol
770	YDR297W	SUR2	0.145504	0.00464658	0.0334783	chrIV	+	Sphinganine C4-hydroxylase; catalyses the conversion of sphinganine to phytosphingosine in sphingolipid biosyntheis
771	YBR072W	HSP26	0.315226	0.00466482	0.0335661	chrII	+	Small heat shock protein (sHSP) with chaperone activity; forms hollow, sphere-shaped oligomers that suppress unfolded proteins aggregation; oligomer activation requires heat-induced conformational change; also has mRNA binding activity
772	YIR018W	YAP5	0.294005	0.00469631	0.033749	chrIX	+	Basic leucine zipper (bZIP) iron-sensing transcription factor; involved in diauxic shift; YAP5 has a paralog, YAP7, that arose from the whole genome duplication
773	YIL016W	SNL1	-0.214803	0.00474579	0.0340605	chrIX	+	Ribosome-associated protein; proposed to act in protein synthesis and nuclear pore complex biogenesis and maintenance as well as protein folding; has similarity to the mammalian BAG-1 protein
774	YBR295W	PCA1	-0.204891	0.00479788	0.0343456	chrII	+	Cadmium transporting P-type ATPase; may also have a role in copper and iron homeostasis; stabilized by Cd binding, which prevents ubiquitination; S288C and other lab strains contain a G970R mutation which eliminates Cd transport function
775	YJL050W	MTR4	-0.144098	0.0047932	0.0343456	chrX	+	ATP-dependent 3'-5' RNA helicase of the DExD/H family; involved in nuclear RNA processing and degradation both as a component of TRAMP complex and in TRAMP-independent processes; TRAMP unwinds RNA duplexes, with Mtr4p unwinding activity stimulated by Pap2p/Air2p but not dependent on ongoing polyadenylation; contains an arch domain, with two coiled-coil arms/stalks and a globular fist/KOW domain, …
776	YCR073C	SSK22	-0.225394	0.00480986	0.0343871	chrIII	-	MAP kinase kinase kinase of HOG1 mitogen-activated signaling pathway; functionally redundant with Ssk2p; interacts with and is activated by Ssk1p; phosphorylates Pbs2p; SSK22 has a paralog, SSK2, that arose from the whole genome duplication
777	YER060W-A	FCY22	0.377011	0.00482707	0.0344657	chrV	+	Putative purine-cytosine permease; very similar to Fcy2p but cannot substitute for its function
778	YOR040W	GLO4	0.290093	0.00486279	0.0346762	chrXV	+	Mitochondrial glyoxalase II; catalyzes the hydrolysis of S-D-lactoylglutathione into glutathione and D-lactate; GLO4 has a paralog, GLO2, that arose from the whole genome duplication
779	YGR295C	COS6	-0.19486	0.00491586	0.0350098	chrVII	-	Protein of unknown function; member of the DUP380 subfamily of conserved, often subtelomerically-encoded proteins
780	YGL078C	DBP3	-0.130063	0.00495497	0.0352431	chrVII	-	RNA-Dependent ATPase, member of DExD/H-box family; involved in cleavage of site A3 within the ITS1 spacer during rRNA processing; not essential for growth, but deletion causes severe slow-growth phenotype
781	YER025W	GCD11	-0.12257	0.00502052	0.0356637	chrV	+	Gamma subunit of the translation initiation factor eIF2; involved in the identification of the start codon; binds GTP when forming the ternary complex with GTP and tRNAi-Met; mutations in human ortholog cause X-linked intellectual disability (XLID)
782	YCL021W-A	YCL021W-A	0.319551	0.00504924	0.0358219	chrIII	+	Putative protein of unknown function
783	YOR192C-B	YOR192C-B	0.357026	0.00508394	0.0360221	chrXV	-
784	YDL089W	NUR1	0.201373	0.0051274	0.0362765	chrIV	+	Protein of unknown function; interacts with Csm1p, Lrs4p; required for rDNA repeat stability; null mutant causes increase in unequal sister-chromatid exchange; GFP-fusion protein localizes to the nuclear periphery, possible Cdc28p substrate
785	YER117W	RPL23B	0.154153	0.0051525	0.0362765	chrV	+	Ribosomal 60S subunit protein L23B; homologous to mammalian ribosomal protein L23 and bacterial L14; RPL23B has a paralog, RPL23A, that arose from the whole genome duplication
786	YGR177C	ATF2	-0.240833	0.00514119	0.0362765	chrVII	-	Alcohol acetyltransferase; may play a role in steroid detoxification; forms volatile esters during fermentation, which is important for brewing and winemaking
787	YJL048C	UBX6	0.226947	0.00514969	0.0362765	chrX	-	UBX (ubiquitin regulatory X) domain-containing protein; interacts with Cdc48p, transcription is repressed when cells are grown in media containing inositol and choline; UBX6 has a paralog, UBX7, that arose from the whole genome duplication
788	YPR016C	TIF6	-0.139936	0.00513625	0.0362765	chrXVI	-	Constituent of 66S pre-ribosomal particles; has similarity to human translation initiation factor 6 (eIF6); may be involved in the biogenesis and or stability of 60S ribosomal subunits
789	YOL123W	HRP1	-0.131629	0.00516131	0.0362925	chrXV	+	Subunit of cleavage factor I; cleavage factor I is a five-subunit complex required for the cleavage and polyadenylation of pre-mRNA 3' ends; RRM-containing heteronuclear RNA binding protein and hnRNPA/B family member that binds to poly (A) signal sequences
790	YGL173C	XRN1	-0.147233	0.00521417	0.0365716	chrVII	-	Evolutionarily-conserved 5'-3' exonuclease; component of cytoplasmic processing (P) bodies involved in mRNA decay; also enters the nucleus and positively regulates transcription initiation and elongation; plays a role in microtubule-mediated processes, filamentous growth, ribosomal RNA maturation, and telomere maintenance; activated by the scavenger decapping enzyme Dcs1p
791	YHR061C	GIC1	-0.312366	0.00521065	0.0365716	chrVIII	-	Protein involved in initiation of budding and cellular polarization; interacts with Cdc42p via the Cdc42/Rac-interactive binding (CRIB) domain; relocalizes from bud neck to nucleus upon DNA replication stress; GIC1 has a paralog, GIC2, that arose from the whole genome duplication
792	YNL277W	MET2	0.392419	0.00522794	0.0366219	chrXIV	+	L-homoserine-O-acetyltransferase; catalyzes the conversion of homoserine to O-acetyl homoserine which is the first step of the methionine biosynthetic pathway
793	YDR430C	CYM1	-0.174532	0.00536942	0.0375184	chrIV	-	Lysine-specific metalloprotease of the pitrilysin family; metalloprotease of the intermembrane space; degrades proteins and presequence peptides cleaved from imported proteins; required for normal mitochondrial morphology
794	YLR113W	HOG1	-0.133943	0.00536524	0.0375184	chrXII	+	Mitogen-activated protein kinase involved in osmoregulation; controls global reallocation of RNA Pol II in osmotic shock; activates CDC28 by stimulating transcription of an antisense RNA; mediates recruitment and activation of RNA Pol II at Hot1p-dependent promoters; localization regulated by Ptp2p and Ptp3p; nuclear form represses pseudohyphal growth; can be regulated via autophosphorylation; pr…
795	YPL163C	SVS1	-0.16725	0.0053794	0.0375409	chrXVI	-	Cell wall and vacuolar protein; required for wild-type resistance to vanadate; SVS1 has a paralog, SRL1, that arose from the whole genome duplication
796	YBL099W	ATP1	0.137114	0.00540357	0.0376623	chrII	+	Alpha subunit of the F1 sector of mitochondrial F1F0 ATP synthase; which is a large, evolutionarily conserved enzyme complex required for ATP synthesis; F1 translationally regulates ATP6 and ATP8 expression to achieve a balanced output of ATP synthase genes encoded in nucleus and mitochondria; phosphorylated
797	YIL094C	LYS12	0.136291	0.00543104	0.0378063	chrIX	-	Homo-isocitrate dehydrogenase; an NAD-linked mitochondrial enzyme required for the fourth step in the biosynthesis of lysine, in which homo-isocitrate is oxidatively decarboxylated to alpha-ketoadipate
798	YPL078C	ATP4	0.135374	0.00549265	0.0381873	chrXVI	-	Subunit b of the stator stalk of mitochondrial F1F0 ATP synthase; ATP synthase is a large, evolutionarily conserved enzyme complex required for ATP synthesis; contributes to the oligomerization of the complex, which in turn determines the shape of inner membrane cristae; phosphorylated
799	YNL166C	BNI5	0.177352	0.00556388	0.0386342	chrXIV	-	Protein involved in organization of septins at the mother-bud neck; may interact directly with the Cdc11p septin, localizes to bud neck in a septin-dependent manner
800	YDR017C	KCS1	-0.158492	0.00558097	0.038697	chrIV	-	Inositol hexakisphosphate and inositol heptakisphosphate kinase; generation of high energy inositol pyrophosphates by Kcs1p is required for many processes such as vacuolar biogenesis, stress response, and telomere maintenance; inositol hexakisphosphate is also known as IP6; inositol heptakisphosphate is also known as IP7
801	YGR175C	ERG1	-0.130662	0.00558685	0.038697	chrVII	-	Squalene epoxidase; catalyzes the epoxidation of squalene to 2,3-oxidosqualene; plays an essential role in the ergosterol-biosynthesis pathway and is the specific target of the antifungal drug terbinafine
802	YER026C	CHO1	-0.156741	0.00561759	0.0387648	chrV	-	Phosphatidylserine synthase; functions in phospholipid biosynthesis; catalyzes the reaction CDP-diaclyglycerol + L-serine = CMP + L-1-phosphatidylserine, transcriptionally repressed by myo-inositol and choline
803	YJL094C	KHA1	-0.175559	0.0056149	0.0387648	chrX	-	Putative K+/H+ antiporter; has a probable role in intracellular cation homeostasis; localized to Golgi vesicles and detected in highly purified mitochondria in high-throughput studies
804	YKL021C	MAK11	-0.164349	0.0056087	0.0387648	chrXI	-	Protein involved in an early step of 60S ribosomal subunit biogenesis; essential for cell growth and replication of killer M1 dsRNA virus; contains four beta-transducin repeats
805	YGR132C	PHB1	0.156748	0.00567177	0.0390902	chrVII	-	Subunit of the prohibitin complex (Phb1p-Phb2p); prohibitin is a 1.2 MDa ring-shaped inner mitochondrial membrane chaperone that stabilizes newly synthesized proteins; determinant of replicative life span; involved in mitochondrial segregation; prohibitin deficiency induces a mitochondrial unfolded protein response (mtUPR)
806	YBR169C	SSE2	0.206167	0.00569363	0.0391922	chrII	-	Member of the heat shock protein 70 (HSP70) family; may be involved in protein folding; localized to the cytoplasm; SSE2 has a paralog, SSE1, that arose from the whole genome duplication
807	YBR126C	TPS1	-0.144389	0.00572262	0.039343	chrII	-	Synthase subunit of trehalose-6-P synthase/phosphatase complex; synthesizes the storage carbohydrate trehalose; also found in a monomeric form; expression is induced by the stress response and repressed by the Ras-cAMP pathway; protein abundance increases in response to DNA replication stress and in response to prolonged exposure to boric acid
808	YER140W	EMP65	0.239273	0.00575682	0.0395292	chrV	+	ER membrane protein of unknown function; forms an ER-membrane associated protein complex with Slp1p; identified along with SLP1 in a screen for mutants defective in the unfolded protein response (UPR); proposed to function in the folding of integral membrane proteins; interacts genetically with MPS1; the authentic, non-tagged protein is detected in highly purified mitochondria in high-throughput …
809	YDL060W	TSR1	-0.141396	0.00581656	0.0396456	chrIV	+	Protein required for processing of 20S pre-rRNA in the cytoplasm; associates with pre-40S ribosomal particles; inhibits the premature association of 60S subunits with assembling 40S subunits in the cytoplasm; similar to Bms1p; relocalizes from nucleus to cytoplasm upon DNA replication stress
810	YGL013C	PDR1	-0.165292	0.00579813	0.0396456	chrVII	-	Transcription factor that regulates the pleiotropic drug response; zinc cluster protein that is a master regulator involved in recruiting other zinc cluster proteins to pleiotropic drug response elements (PDREs) to fine tune the regulation of multidrug resistance genes; relocalizes to the cytosol in response to hypoxia; PDR1 has a paralog, PDR3, that arose from the whole genome duplication
811	YGR215W	RSM27	0.255129	0.00581659	0.0396456	chrVII	+	Mitochondrial ribosomal protein of the small subunit
812	YLR175W	CBF5	-0.110803	0.00579501	0.0396456	chrXII	+	Pseudouridine synthase catalytic subunit of box H/ACA snoRNPs; acts on both large and small rRNAs and on snRNA U2; mutations in human ortholog dyskerin cause the disorder dyskeratosis congenita; small nucleolar ribonucleoprotein particles are also known as snoRNPs
813	YPL231W	FAS2	-0.117648	0.00581071	0.0396456	chrXVI	+	Alpha subunit of fatty acid synthetase; complex catalyzes the synthesis of long-chain saturated fatty acids; contains the acyl-carrier protein domain and beta-ketoacyl reductase, beta-ketoacyl synthase and self-pantetheinylation activities
814	YPL260W	YPL260W	0.15125	0.00578716	0.0396456	chrXVI	+	Putative substrate of cAMP-dependent protein kinase (PKA); green fluorescent protein (GFP)-fusion protein localizes to the cytoplasm and nucleus; YPL260W is not an essential gene; protein abundance increases in response to DNA replication stress
815	YBL086C	YBL086C	0.229456	0.00584509	0.039791	chrII	-	Protein of unknown function; green fluorescent protein (GFP)-fusion protein localizes to the cell periphery
816	YLR168C	UPS2	0.26559	0.00590196	0.040129	chrXII	-	Mitochondrial intermembrane space protein; involved in phospholipid metabolism; has role in regulation of phospholipid metabolism by inhibiting conversion of phosphatidylethanolamine to phosphatidylcholine; null mutant has defects in mitochondrial morphology; similar to Ups1p, Ups3p and to human PRELI; UPS2 has a paralog, UPS3, that arose from the whole genome duplication
817	YJL008C	CCT8	-0.129012	0.00593091	0.0402765	chrX	-	Subunit of the cytosolic chaperonin Cct ring complex; related to Tcp1p, required for the assembly of actin and tubulins in vivo
818	YJL141C	YAK1	-0.158499	0.00595024	0.0403584	chrX	-	Serine-threonine protein kinase; component of a glucose-sensing system that inhibits growth in response to glucose availability; upon nutrient deprivation Yak1p phosphorylates Pop2p to regulate mRNA deadenylation, the co-repressor Crf1p to inhibit transcription of ribosomal genes, and the stress-responsive transcription factors Hsf1p and Msn2p; nuclear localization negatively regulated by the Ras…
819	YAR009C	YAR009C	0.278359	0.00597273	0.0404616	chrI	-
820	YNL149C	PGA2	0.159636	0.00598308	0.0404823	chrXIV	-	Essential protein required for maturation of Gas1p and Pho8p; involved in protein trafficking; GFP-fusion protein localizes to the ER and YFP-fusion protein to the nuclear envelope-ER network; null mutants have a cell separation defect
821	YGR287C	IMA1	-0.282788	0.00604261	0.0408354	chrVII	-	Major isomaltase (alpha-1,6-glucosidase/alpha-methylglucosidase); required for isomaltose utilization; specificity for isomaltose, alpha-methylglucoside, and palatinose; member of the IMA isomaltase family
822	YEL007W	MIT1	0.164845	0.00605687	0.0408571	chrV	+	Transcriptional regulator of pseudohyphal growth; protein with sequence similarity to S. pombe gti1+ (gluconate transport inducer 1) and C. albicans Wor1
823	YMR287C	DSS1	0.233948	0.00606053	0.0408571	chrXIII	-	3'-5' exoribonuclease; component of the mitochondrial degradosome along with the ATP-dependent RNA helicase Suv3p; the degradosome associates with the ribosome and mediates turnover of aberrant or unprocessed RNAs
824	YKL004W	AUR1	-0.159397	0.00613071	0.0412801	chrXI	+	Phosphatidylinositol:ceramide phosphoinositol transferase; required for sphingolipid synthesis; can mutate to confer aureobasidin A resistance; also known as IPC synthase
825	YGL213C	SKI8	-0.178366	0.00614018	0.0412939	chrVII	-	Ski complex component and WD-repeat protein; mediates 3'-5' RNA degradation by the cytoplasmic exosome; also required for meiotic double-strand break recombination; null mutants have superkiller phenotype
826	YMR228W	MTF1	0.269309	0.00615877	0.0413188	chrXIII	+	Mitochondrial RNA polymerase specificity factor; has structural similarity to S-adenosylmethionine-dependent methyltransferases and functional similarity to bacterial sigma-factors; Mtf1p interacts with and stabilizes the Rpo41p-promoter complex, enhancing DNA bending and melting to facilitate pre-initiation open complex formation
827	YPR199C	ARR1	0.234685	0.00615827	0.0413188	chrXVI	-	Transcriptional activator of the basic leucine zipper (bZIP) family; required for transcription of genes involved in resistance to arsenic compounds
828	YHL036W	MUP3	0.300681	0.00617632	0.0413866	chrVIII	+	Low affinity methionine permease; similar to Mup1p
829	YLL041C	SDH2	0.177564	0.00624716	0.0418108	chrXII	-	Iron-sulfur protein subunit of succinate dehydrogenase; the complex couples the oxidation of succinate to the transfer of electrons to ubiquinone as part of the TCA cycle and the mitochondrial respiratory chain; other members are Sdh1p, Sdh3p, and Sdh4p
830	YNL330C	RPD3	0.1585	0.0062876	0.0420309	chrXIV	-	Histone deacetylase, component of both the Rpd3S and Rpd3L complexes; regulates transcription, silencing, autophagy and other processes by influencing chromatin remodeling; forms at least two different complexes which have distinct functions and members; Rpd3(L) recruitment to the subtelomeric region is regulated by interaction with the arginine methyltransferase, Hmt1p
831	YLL050C	COF1	0.145917	0.00632567	0.0422345	chrXII	-	Cofilin, involved in pH-dependent actin filament depolarization; binds both actin monomers and filaments and severs filaments; involved in the selective sorting, export of the secretory cargo from the late golgi; genetically interacts with pmr1; thought to be regulated by phosphorylation at SER4; ubiquitous and essential in eukaryotes
832	YKR066C	CCP1	0.186383	0.00633608	0.0422532	chrXI	-	Mitochondrial cytochrome-c peroxidase; degrades reactive oxygen species in mitochondria, involved in the response to oxidative stress
833	YDR352W	YPQ2	-0.200926	0.00635713	0.0423428	chrIV	+	Putative vacuolar membrane transporter for cationic amino acids; likely contributes to amino acid homeostasis by exporting cationic amino acids from the vacuole; member of the PQ-loop family, with seven transmembrane domains; mutant phenotype is functionally complemented by rat PQLC2 vacuolar transporter
834	YDL078C	MDH3	0.142799	0.0064119	0.0426564	chrIV	-	Peroxisomal malate dehydrogenase; catalyzes interconversion of malate and oxaloacetate; involved in the glyoxylate cycle
835	YBR147W	RTC2	0.378348	0.00648965	0.0429662	chrII	+	Putative vacuolar membrane transporter for cationic amino acids; likely contributes to amino acid homeostasis by exporting cationic amino acids from the vacuole; positive regulation by Lys14p suggests that lysine may be the primary substrate; member of the PQ-loop family, with seven transmembrane domains; similar to mammalian PQLC2 vacuolar transporter; RTC2 has a paralog, YPQ1, that arose from t…
836	YDL046W	NPC2	-0.17833	0.0064934	0.0429662	chrIV	+	Functional homolog of human NPC2/He1; human NPC2 is a cholesterol-binding protein whose deficiency causes Niemann-Pick type C2 disease involving retention of cholesterol in lysosomes
837	YDR398W	UTP5	-0.156563	0.00647449	0.0429662	chrIV	+	Subunit of U3-containing Small Subunit (SSU) processome complex; involved in production of 18S rRNA and assembly of small ribosomal subunit
838	YHR042W	NCP1	-0.172274	0.00649662	0.0429662	chrVIII	+	NADP-cytochrome P450 reductase; involved in ergosterol biosynthesis; associated and coordinately regulated with Erg11p
839	YMR246W	FAA4	-0.12405	0.00649714	0.0429662	chrXIII	+	Long chain fatty acyl-CoA synthetase; activates imported fatty acids with a preference for C12:0-C16:0 chain lengths; functions in long chain fatty acid import; important for survival during stationary phase; localized to lipid particles; involved in sphingolipid-to-glycerolipid metabolism; forms cytoplasmic foci upon DNA replication stress; FAA4 has a paralog, FAA1, that arose from the whole gen…
840	YBR156C	SLI15	0.259102	0.00650735	0.0429825	chrII	-	Subunit of the conserved chromosomal passenger complex (CPC); complex regulates kinetochore-microtubule attachments, activation of the spindle tension checkpoint, and mitotic spindle disassembly; other complex members are Ipl1p, Bir1p, and Nbl1p
841	YOR368W	RAD17	0.263061	0.00654859	0.0432036	chrXV	+	Checkpoint protein; involved in the activation of the DNA damage and meiotic pachytene checkpoints; with Mec3p and Ddc1p, forms a clamp that is loaded onto partial duplex DNA; homolog of human and S. pombe Rad1 and U. maydis Rec1 proteins
842	YGR138C	TPO2	-0.204029	0.00656322	0.0432488	chrVII	-	Polyamine transporter of the major facilitator superfamily; member of the 12-spanner drug:H(+) antiporter DHA1 family; specific for spermine; localizes to the plasma membrane; transcription of TPO2 is regulated by Haa1p; TPO2 has a paralog, TPO3, that arose from the whole genome duplication
843	YKR061W	KTR2	-0.226084	0.00658286	0.0433268	chrXI	+	Mannosyltransferase involved in N-linked protein glycosylation; member of the KRE2/MNT1 mannosyltransferase family; KTR2 has a paralog, YUR1, that arose from the whole genome duplication
844	YNL094W	APP1	-0.168601	0.00662631	0.0434937	chrXIV	+	Phosphatidate phosphatase, converts phosphatidate to diacylglycerol; App1p, Pah1p, Dpp1p, and Lpp1p are responsible for all the phosphatidate phosphatase activity; component of cortical actin patches; interacts with components of endocytic pathway
845	YOL071W	SDH5	0.268108	0.00662808	0.0434937	chrXV	+	Subunit of succinate dehydrogenase; complex couples succinate oxidation to ubiquinone reduction; required for FAD cofactor attachment to Sdh1p; mutations in human ortholog PGL2 are associated with neuroendocrine tumors (paraganglioma)
846	YPL135W	ISU1	0.192017	0.00663171	0.0434937	chrXVI	+	Conserved protein of the mitochondrial matrix; performs a scaffolding function during assembly of iron-sulfur clusters, interacts physically and functionally with yeast frataxin (Yfh1p); isu1 isu2 double mutant is inviable; ISU1 has a paralog, ISU2, that arose from the whole genome duplication
847	YNL107W	YAF9	0.25115	0.00668279	0.043777	chrXIV	+	Subunit of NuA4 histone H4 acetyltransferase and SWR1 complexes; may function to antagonize silencing near telomeres; interacts directly with Swc4p; has homology to human leukemogenic protein AF9; contains a YEATS domain
848	YLR187W	SKG3	-0.201801	0.00671246	0.0439196	chrXII	+	Protein of unknown function; green fluorescent protein (GFP)-fusion protein localizes to the cell periphery, cytoplasm, bud, and bud neck; potential Cdc28p substrate; similar to Skg4p; relocalizes from bud neck to cytoplasm upon DNA replication stress; SKG3 has a paralog, CAF120, that arose from the whole genome duplication
849	YML121W	GTR1	0.191756	0.00674086	0.0440535	chrXIII	+	Cytoplasmic GTPase; forms a heterodimer with Gtr2p to stimulate TORC1 in response to amino acids; component of GSE complex, which is required for sorting of Gap1p; involved in phosphate transport and telomeric silencing; similar to human RagA and RagB
850	YGR118W	RPS23A	0.140344	0.00675743	0.0440802	chrVII	+	Ribosomal protein 28 (rp28) of the small (40S) ribosomal subunit; required for translational accuracy; homologous to mammalian ribosomal protein S23 and bacterial S12; RPS23A has a paralog, RPS23B, that arose from the whole genome duplication; deletion of both RPS23A and RPS23B is lethal
851	YNL002C	RLP7	-0.144095	0.00676875	0.0440802	chrXIV	-	Nucleolar protein similar to large ribosomal subunit L7 proteins; constituent of 66S pre-ribosomal particles; plays an essential role in processing of precursors to the large ribosomal subunit RNAs
852	YNR064C	YNR064C	-0.392512	0.00676622	0.0440802	chrXIV	-	Epoxide hydrolase; member of the alpha/beta hydrolase fold family; may have a role in detoxification of epoxides
853	YML052W	SUR7	-0.162459	0.00678293	0.0441208	chrXIII	+	Plasma membrane protein of unknown function involved with endocytosis; associated with endocytosis along with Pil1p and Lsp1p; component of eisosomes; sporulation and plasma membrane sphingolipid content are altered in mutants; localizes to furrow-like invaginations (MCC patches)
854	YER028C	MIG3	-0.253487	0.00681812	0.0442978	chrV	-	Transcriptional regulator; partially nonfunctional in S288C strains but has a major role in catabolite repression and ethanol response in some other strains; involved in response to toxic agents; phosphorylation by Snf1p or the Mec1p pathway inactivates Mig3p, allowing induction of damage response genes; MIG3 has a paralog, MIG2, that arose from the whole genome duplication
855	YBR170C	NPL4	-0.171238	0.00687339	0.0445527	chrII	-	Substrate-recruiting cofactor of the Cdc48p-Npl4p-Ufd1p segregase; assists Cdc48p in the dislocation of misfolded, polyubiquitinated ERAD substrates that are subsequently delivered to the proteasome for degradation; also involved in the regulated destruction of resident ER membrane proteins, such as HMG-CoA reductase (Hmg1/2p) and cytoplasmic proteins (Fbp1p); role in mobilizing membrane bound tr…
856	YGL150C	INO80	-0.132733	0.00686813	0.0445527	chrVII	-	ATPase and nucleosome spacing factor; subunit of complex containing actin and actin-related proteins that has chromatin remodeling activity and 3' to 5' DNA helicase activity in vitro; has a role in modulating stress gene transcription
857	YLL015W	BPT1	-0.163601	0.00707583	0.0458114	chrXII	+	ABC type transmembrane transporter of MRP/CFTR family; found in vacuolar membrane, involved in the transport of unconjugated bilirubin and in heavy metal detoxification via glutathione conjugates, along with Ycf1p
858	YDR195W	REF2	-0.237082	0.00716646	0.0463442	chrIV	+	RNA-binding protein; involved in the cleavage step of mRNA 3'-end formation prior to polyadenylation, and in snoRNA maturation; part of holo-CPF subcomplex APT, which associates with 3'-ends of snoRNA- and mRNA-encoding genes; relocalizes to the cytosol in response to hypoxia
859	YDL004W	ATP16	0.152047	0.00719058	0.0464461	chrIV	+	Delta subunit of the central stalk of mitochondrial F1F0 ATP synthase; F1F0 ATP synthase is a large, evolutionarily conserved enzyme complex required for ATP synthesis; F1 translationally regulates ATP6 and ATP8 expression to achieve a balanced output of ATP synthase genes encoded in nucleus and mitochondria; phosphorylated
860	YMR158W	MRPS8	0.243479	0.0072642	0.0468672	chrXIII	+	Mitochondrial ribosomal protein of the small subunit
861	YGR065C	VHT1	-0.19951	0.00733343	0.0472589	chrVII	-	High-affinity plasma membrane H+-biotin (vitamin H) symporter; mutation results in fatty acid auxotrophy; 12 transmembrane domain containing major facilitator subfamily member; mRNA levels negatively regulated by iron deprivation and biotin
862	YGR130C	YGR130C	-0.143821	0.00737823	0.0474925	chrVII	-	Component of the eisosome with unknown function; GFP-fusion protein localizes to the cytoplasm; specifically phosphorylated in vitro by mammalian diphosphoinositol pentakisphosphate (IP7)
863	YPL022W	RAD1	-0.151045	0.00741526	0.0476757	chrXVI	+	Single-stranded DNA endonuclease (with Rad10p); cleaves single-stranded DNA during nucleotide excision repair and double-strand break repair; subunit of Nucleotide Excision Repair Factor 1 (NEF1); homolog of human XPF protein
864	YER164W	CHD1	-0.150316	0.00745204	0.0478015	chrV	+	Chromatin remodeler that regulates various aspects of transcription; acts in in conjunction with Isw1b to regulate chromatin structure and maintain chromatin integrity during transcription elongation by RNAP II by preventing trans-histone exchange over coding regions; contains a chromo domain, a helicase domain and a DNA-binding domain; component of both the SAGA and SLIK complexes
865	YML024W	RPS17A	0.117918	0.0074448	0.0478015	chrXIII	+	Ribosomal protein 51 (rp51) of the small (40s) subunit; homologous to mammalian ribosomal protein S17, no bacterial homolog; RPS17A has a paralog, RPS17B, that arose from the whole genome duplication
866	YJL010C	NOP9	-0.175161	0.00751227	0.0481322	chrX	-	Essential subunit of U3-containing 90S preribosome; involved in production of 18S rRNA and assembly of small ribosomal subunit; also part of pre-40S ribosome and required for its export into cytoplasm; binds RNA and contains pumilio domain
867	YEL058W	PCM1	0.154616	0.00763695	0.0487999	chrV	+	Essential N-acetylglucosamine-phosphate mutase; converts GlcNAc-6-P to GlcNAc-1-P, which is a precursor for the biosynthesis of chitin and for the formation of N-glycosylated mannoproteins and glycosylphosphatidylinositol anchors
868	YJL012C	VTC4	-0.147921	0.00764283	0.0487999	chrX	-	Vacuolar membrane polyphosphate polymerase; subunit of the vacuolar transporter chaperone (VTC) complex involved in synthesis and transfer of polyP to the vacuole; regulates membrane trafficking; role in non-autophagic vacuolar fusion; protein abundance increases in response to DNA replication stress
869	YNL313C	EMW1	-0.169402	0.00763174	0.0487999	chrXIV	-	Essential conserved protein with a role in cell wall integrity; contains six TPR (tetratricopeptide repeat) domains clustered in the C-terminal region; conditional mutant is suppressed by overexpression of GFA1; protein abundance increases in response to DNA replication stress
870	YIL030C	SSM4	-0.136606	0.00768356	0.0490036	chrIX	-	Ubiquitin-protein ligase involved in ER-associated protein degradation; located in the ER/nuclear envelope; ssm4 mutation suppresses mRNA instability caused by an rna14 mutation
871	YBR045C	GIP1	0.373554	0.00773847	0.049129	chrII	-	Meiosis-specific regulatory subunit of the Glc7p protein phosphatase; regulates spore wall formation and septin organization, required for expression of some late meiotic genes and for normal localization of Glc7p
872	YCL045C	EMC1	-0.141248	0.00773859	0.049129	chrIII	-	Member of conserved endoplasmic reticulum membrane complex; involved in efficient folding of proteins in the ER; null mutant displays induction of the unfolded protein response; interacts with Gal80p; homologous to worm H17B01.4/EMC-1, fly CG2943, and human KIAA0090
873	YGR141W	VPS62	0.206539	0.00771945	0.049129	chrVII	+	Vacuolar protein sorting (VPS) protein; required for cytoplasm to vacuole targeting of proteins; VPS62 has a paralog, TDA6, that arose from the whole genome duplication
874	YOL028C	YAP7	-0.236544	0.00772693	0.049129	chrXV	-	Putative basic leucine zipper (bZIP) transcription factor; YAP7 has a paralog, YAP5, that arose from the whole genome duplication
875	YOR340C	RPA43	-0.168738	0.00775422	0.049172	chrXV	-	RNA polymerase I subunit A43
876	YER144C	UBP5	-0.190455	0.00778269	0.0492963	chrV	-	Putative ubiquitin-specific protease; concentrates at the bud neck; UBP5 has a paralog, DOA4, that arose from the whole genome duplication
877	YDR135C	YCF1	-0.132111	0.00785464	0.0495824	chrIV	-	Vacuolar glutathione S-conjugate transporter; member of ATP-binding cassette family; ATPase activity required to support vacuole fusion; forms stable complexes with vacuole fusion machinery; regulates Vam7p recruitment to vacuoles; has role in detoxifying metals such as cadmium, mercury, and arsenite; also transports unconjugated bilirubin, selenodigluthatione, and oxidized glutathione; similar t…
878	YLR002C	NOC3	-0.162748	0.00784515	0.0495824	chrXII	-	Subunit of a nuclear complex with Noc2p and pre-replicative complexes; the Noc2p-Noc3p complex binds to 66S ribosomal precursors to mediate their maturation and intranuclear transport; binds to chromatin at active replication origins, and is required for pre-RC formation and maintenance during DNA replication licensing
879	YLR284C	ECI1	0.270719	0.0078493	0.0495824	chrXII	-	Peroxisomal delta3,delta2-enoyl-CoA isomerase; hexameric protein that converts 3-hexenoyl-CoA to trans-2-hexenoyl-CoA, essential for the beta-oxidation of unsaturated fatty acids, oleate-induced; ECI1 has a paralog, DCI1, that arose from the whole genome duplication
880	YCL035C	GRX1	0.185185	0.00787636	0.0496631	chrIII	-	Glutathione-dependent disulfide oxidoreductase; hydroperoxide and superoxide-radical responsive, heat-stable, with active site cysteine pair; protects cells from oxidative damage; GRX1 has a paralog, GRX2, that arose from the whole genome duplication; protein abundance increases in response to DNA replication stress
881	YFR034W-A	YFR034W-A	0.383109	0.00798655	0.0503008	chrVI	+
882	YML048W	GSF2	-0.123895	0.00801931	0.0503929	chrXIII	+	Endoplasmic reticulum (ER) localized integral membrane protein; may promote secretion of certain hexose transporters, including Gal2p; involved in glucose-dependent repression
883	YOR269W	PAC1	0.237265	0.0080158	0.0503929	chrXV	+	Involved in nuclear migration, part of the dynein/dynactin pathway; targets dynein to microtubule tips, which is necessary for sliding of microtubules along bud cortex; serves at interface between dynein's ATPase site and its microtubule binding stalk, causing individual dynein motors to remain attached to microtubules for long periods; synthetic lethal with bni1; homolog of human LIS1, mutations…
884	YHR079C	IRE1	-0.17351	0.00808261	0.0507332	chrVIII	-	Serine-threonine kinase and endoribonuclease; transmembrane protein that mediates the unfolded protein response (UPR) by regulating Hac1p synthesis through HAC1 mRNA splicing; role in homeostatic adaptation to ER stress; Kar2p binds inactive Ire1p and releases from it upon ER stress
885	YMR044W	IOC4	0.167433	0.00811348	0.0508695	chrXIII	+	Member of a complex (Isw1b) with Isw1p and Ioc2p; interacts directly with H3K36me3 nucleosomes through its PWWP domain to recruit the Isw1b complex to open reading frames in a Set2p-dependent manner; Isw1b exhibits nucleosome-stimulated ATPase activity and acts within coding regions to coordinate transcription elongation with termination and processing
886	YCR034W	ELO2	-0.159154	0.00819029	0.0512932	chrIII	+	Fatty acid elongase, involved in sphingolipid biosynthesis; acts on fatty acids of up to 24 carbons in length; mutations have regulatory effects on 1,3-beta-glucan synthase, vacuolar ATPase, and the secretory pathway; FEN1 has a paralog, ELO1, that arose from the whole genome duplication
887	YEL055C	POL5	-0.151717	0.00822667	0.051463	chrV	-	DNA Polymerase phi; has sequence similarity to the human MybBP1A and weak sequence similarity to B-type DNA polymerases, not required for chromosomal DNA replication; required for the synthesis of rRNA
888	YPL126W	NAN1	-0.131209	0.00824731	0.0515341	chrXVI	+	U3 snoRNP protein; component of the small (ribosomal) subunit (SSU) processosome containing U3 snoRNA; required for the biogenesis of18S rRNA
889	YOR175C	ALE1	-0.143903	0.00829063	0.0517466	chrXV	-	Broad-specificity lysophospholipid acyltransferase; part of MBOAT family of membrane-bound O-acyltransferases; key component of Lands cycle; may have role in fatty acid exchange at sn-2 position of mature glycerophospholipids
890	YGR094W	VAS1	-0.115085	0.00830503	0.0517783	chrVII	+	Mitochondrial and cytoplasmic valyl-tRNA synthetase
891	YGR289C	MAL11	-0.241346	0.00834124	0.0519457	chrVII	-	High-affinity maltose transporter (alpha-glucoside transporter); inducible; encoded in the MAL1 complex locus; broad substrate specificity that includes maltotriose; required for isomaltose utilization
892	YNR036C	MRPS12	0.200109	0.00835501	0.0519732	chrXIV	-	Mitochondrial protein; may interact with ribosomes based on co-purification experiments; similar to E. coli and human mitochondrial S12 ribosomal proteins
893	YDR326C	YSP2	-0.147254	0.00841574	0.0522924	chrIV	-	Protein involved in programmed cell death; mutant shows resistance to cell death induced by amiodarone or intracellular acidification; YSP2 has a paralog, YHR080C, that arose from the whole genome duplication
894	YBR142W	MAK5	-0.146576	0.00844611	0.0524225	chrII	+	Essential nucleolar protein; putative DEAD-box RNA helicase required for maintenance of M1 dsRNA virus; involved in biogenesis of large (60S) ribosomal subunits
895	YHR041C	SRB2	0.241225	0.00848026	0.0525757	chrVIII	-	Subunit of the RNA polymerase II mediator complex; associates with core polymerase subunits to form the RNA polymerase II holoenzyme; general transcription factor involved in telomere maintenance
896	YGR183C	QCR9	0.227026	0.00850112	0.0526463	chrVII	-	Subunit 9 of ubiquinol cytochrome-c reductase (Complex III); Complex III is a component of the mitochondrial inner membrane electron transport chain; required for electron transfer at the ubiquinol oxidase site of the complex
897	YGL202W	ARO8	-0.119058	0.00852042	0.0527071	chrVII	+	Aromatic aminotransferase I; expression is regulated by general control of amino acid biosynthesis
898	YKR027W	BCH2	-0.180539	0.00855122	0.0528387	chrXI	+	Member of the ChAPs (Chs5p-Arf1p-binding proteins) family; part of the exomer complex with Chs5p to mediate export of specific cargo proteins, including Chs3p, from the Golgi to the plasma membrane; BCH2 has a paralog, CHS6, that arose from the whole genome duplication
899	YDL125C	HNT1	0.144674	0.00870784	0.0536459	chrIV	-	Adenosine 5'-monophosphoramidase; interacts physically and genetically with Kin28p, a CDK and TFIIK subunit, and genetically with CAK1; member of the histidine triad (HIT) superfamily of nucleotide-binding proteins and similar to Hint; protein abundance increases in response to DNA replication stress
900	YDR351W	SBE2	-0.179577	0.00872047	0.0536459	chrIV	+	Protein required for bud growth; involved in transport of cell wall components from the Golgi to the cell surface; SBE2 has a paralog, SBE22, that arose from the whole genome duplication
901	YEL052W	AFG1	0.169498	0.00871344	0.0536459	chrV	+	Protein that may act as a chaperone for cytochrome c oxidase subunits; conserved protein; may act as a chaperone in the degradation of misfolded or unassembled cytochrome c oxidase subunits; localized to matrix face of the mitochondrial inner membrane; member of the AAA family but lacks a protease domain
902	YKL013C	ARC19	0.151814	0.00871495	0.0536459	chrXI	-	Subunit of the ARP2/3 complex; ARP2/3 is required for the motility and integrity of cortical actin patches
903	YNL100W	MIC27	0.194899	0.00873735	0.0536902	chrXIV	+	Component of the MICOS complex; MICOS (formerly MINOS or MitOS) is a mitochondrial inner membrane complex that extends into the intermembrane space and has a role in the maintenance of crista junctions, inner membrane architecture, and formation of contact sites to the outer membrane
904	YGL143C	MRF1	0.210317	0.00877587	0.0538674	chrVII	-	Mitochondrial translation release factor; involved in stop codon recognition and hydrolysis of the peptidyl-tRNA bond during mitochondrial translation; lack of MRF1 causes mitochondrial genome instability
905	YHL031C	GOS1	0.206345	0.00883403	0.0541645	chrVIII	-	v-SNARE protein involved in Golgi transport; homolog of the mammalian protein GOS-28/GS28
906	YIL010W	DOT5	0.198962	0.00896853	0.0549285	chrIX	+	Nuclear thiol peroxidase; functions as an alkyl-hydroperoxide reductase during post-diauxic growth
907	YLR076C	YLR076C	0.348244	0.00902469	0.0552116	chrXII	-	Dubious open reading frame; unlikely to encode a functional protein, based on available experimental and comparative sequence data; partially overlaps the essential gene RPL10 which encodes the ribosomal protein L10
908	YDL066W	IDP1	0.131508	0.00906158	0.0553763	chrIV	+	Mitochondrial NADP-specific isocitrate dehydrogenase; catalyzes the oxidation of isocitrate to alpha-ketoglutarate; not required for mitochondrial respiration and may function to divert alpha-ketoglutarate to biosynthetic processes
909	YDR156W	RPA14	0.217654	0.00907823	0.0554171	chrIV	+	RNA polymerase I subunit A14
910	YDR042C	YDR042C	-0.37485	0.00915656	0.0557913	chrIV	-	Putative protein of unknown function; expression is increased in ssu72-ts69 mutant
911	YGR121C	MEP1	-0.287153	0.00915962	0.0557913	chrVII	-	Ammonium permease; belongs to a ubiquitous family of cytoplasmic membrane proteins that transport only ammonium (NH4+); expression is under the nitrogen catabolite repression regulation; MEP1 has a paralog, MEP3, that arose from the whole genome duplication
912	YBR255C-A	YBR255C-A	0.261143	0.00923726	0.0561411	chrII	-
913	YHR096C	HXT5	-0.377373	0.00923719	0.0561411	chrVIII	-	Hexose transporter with moderate affinity for glucose; induced in the presence of non-fermentable carbon sources, induced by a decrease in growth rate, contains an extended N-terminal domain relative to other HXTs; HXT5 has a paralog, HXT3, that arose from the whole genome duplication
914	YHR204W	MNL1	-0.176356	0.00926585	0.0562534	chrVIII	+	Alpha-1,2-specific exomannosidase of the endoplasmic reticulum; in complex with Pdi1p, generates a Man7GlcNac2 oligosaccharide signal on glycoproteins destined for ubiquitin-proteasome degradation
915	YBL103C	RTG3	-0.190325	0.00929296	0.0563563	chrII	-	bHLH/Zip transcription factor for retrograde (RTG) and TOR pathways; forms a complex with another bHLH/Zip protein, Rtg1p, to activate the pathways; target of Hog1p
916	YGR089W	NNF2	-0.17891	0.00934165	0.0565898	chrVII	+	Protein that exhibits physical and genetic interactions with Rpb8p; Rpb8p is a subunit of RNA polymerases I, II, and III; computational analysis of large-scale protein-protein interaction data suggests a role in chromosome segregation
917	YJR041C	URB2	-0.181473	0.00937541	0.0567325	chrX	-	Protein required for normal metabolism of the rRNA primary transcript; nucleolar protein; proposed to be involved in ribosome biogenesis
918	YLR043C	TRX1	0.133833	0.00941366	0.056902	chrXII	-	Cytoplasmic thioredoxin isoenzyme; part of thioredoxin system which protects cells against oxidative and reductive stress; forms LMA1 complex with Pbi2p; acts as a cofactor for Tsa1p; required for ER-Golgi transport and vacuole inheritance; with Trx2p, facilitates mitochondrial import of small Tims Tim9p, Tim10p, Tim13p by maintaining them in reduced form; abundance increases iunder DNA replicati…
919	YDR085C	AFR1	0.199052	0.00942803	0.0569269	chrIV	-	Protein required for pheromone-induced projection (shmoo) formation; regulates septin architecture during mating; has an RVXF motif that mediates targeting of Glc7p to mating projections; interacts with Cdc12p; AFR1 has a paralog, YER158C, that arose from the whole genome duplication
920	YGR116W	SPT6	-0.116444	0.00944865	0.0569853	chrVII	+	Nucleosome remodeling protein; functions in various aspects of transcription, chromatin maintenance, and RNA processing; required for the maintenance of chromatin structure during transcription in order to inhibit transcription from promoters within the coding region; required for H3K36 trimethylation but not dimethylation by Set2p
921	YLR438C-A	LSM3	0.221112	0.00945823	0.0569853	chrXII	-	Lsm (Like Sm) protein; part of heteroheptameric complexes (Lsm2p-7p and either Lsm1p or 8p): cytoplasmic Lsm1p complex involved in mRNA decay; nuclear Lsm8p complex part of U6 snRNP and possibly involved in processing tRNA, snoRNA, and rRNA; protein increases in abundance and relocalizes from nucleus to cytoplasmic foci upon DNA replication stress
922	YOR264W	DSE3	-0.190249	0.0094835	0.0570757	chrXV	+	Daughter cell-specific protein, may help establish daughter fate; relocalizes from bud neck to cytoplasm upon DNA replication stress
923	YDR004W	RAD57	0.216083	0.00952994	0.0572931	chrIV	+	Protein that stimulates strand exchange; stimulates strand exchange by stabilizing the binding of Rad51p to single-stranded DNA; involved in the recombinational repair of double-strand breaks in DNA during vegetative growth and meiosis; forms heterodimer with Rad55p
924	YMR193W	MRPL24	0.209862	0.00954216	0.0573046	chrXIII	+	Mitochondrial ribosomal protein of the large subunit; two mitochondrial ribosomal proteins, YmL14 and YmL24, have been assigned to the same gene
925	YHR170W	NMD3	-0.141025	0.00957227	0.0574233	chrVIII	+	Protein involved in nuclear export of the large ribosomal subunit; acts as a Crm1p-dependent adapter protein for export of nascent ribosomal subunits through the nuclear pore complex
926	YDL140C	RPO21	-0.122454	0.00959802	0.0574537	chrIV	-	RNA polymerase II largest subunit B220; part of central core; phosphorylation of C-terminal heptapeptide repeat domain regulates association with transcription and splicing factors; similar to bacterial beta-prime
927	YKR088C	TVP38	-0.167531	0.00959337	0.0574537	chrXI	-	Integral membrane protein; localized to late Golgi vesicles along with the v-SNARE Tlg2p; required for asymmetric localization of Kar9p during mitosis; GFP-fusion protein localizes to the cytoplasm in a punctate pattern
928	YBL035C	POL12	-0.219203	0.00978768	0.0585259	chrII	-	B subunit of DNA polymerase alpha-primase complex; required for initiation of DNA replication during mitotic and premeiotic DNA synthesis; also functions in telomere capping and length regulation
929	YHL024W	RIM4	-0.34742	0.00981129	0.058604	chrVIII	+	Putative RNA-binding protein; required for the expression of early and middle sporulation genes
930	YDR361C	BCP1	-0.157527	0.00985216	0.0587849	chrIV	-	Essential protein involved in nuclear export of Mss4p; Mss4p is a lipid kinase that generates phosphatidylinositol 4,5-biphosphate and plays a role in actin cytoskeleton organization and vesicular transport
931	YHR073W	OSH3	-0.132585	0.00998642	0.0594924	chrVIII	+	Member of an oxysterol-binding protein family; this family has seven members in S. cerevisiae; family members have overlapping, redundant functions in sterol metabolism and collectively perform a function essential for viability
932	YMR084W	YMR084W	-0.363665	0.00999215	0.0594924	chrXIII	+	Putative protein of unknown function; YMR084W and adjacent ORF YMR085W are merged in related strains, and together are paralogous to glutamine-fructose-6-phosphate amidotransferase GFA1
933	YLR342W	FKS1	-0.134458	0.0101128	0.060146	chrXII	+	Catalytic subunit of 1,3-beta-D-glucan synthase; functionally redundant with alternate catalytic subunit Gsc2p; binds to regulatory subunit Rho1p; involved in cell wall synthesis and maintenance; localizes to sites of cell wall remodeling; FKS1 has a paralog, GSC2, that arose from the whole genome duplication
934	YBR145W	ADH5	0.208935	0.0102295	0.0607754	chrII	+	Alcohol dehydrogenase isoenzyme V; involved in ethanol production; ADH5 has a paralog, ADH1, that arose from the whole genome duplication
935	YJL039C	NUP192	-0.176311	0.0102546	0.0608592	chrX	-	Essential subunit of the inner ring of the nuclear pore complex (NPC); contributes to nucleocytoplasmic transport; homologous to human NUP205
936	YBR069C	TAT1	0.124998	0.0103417	0.0612699	chrII	-	Amino acid transporter for valine, leucine, isoleucine, and tyrosine; low-affinity tryptophan and histidine transporter; overexpression confers FK506 and FTY720 resistance; protein abundance increases in response to DNA replication stress
937	YER034W	YER034W	0.281491	0.0103459	0.0612699	chrV	+	Protein of unknown function; non-essential gene; expression induced upon calcium shortage; protein abundance increases in response to DNA replication stress
938	YIR038C	GTT1	0.182664	0.0103569	0.0612701	chrIX	-	ER associated glutathione S-transferase capable of homodimerization; expression induced during the diauxic shift and throughout stationary phase; functional overlap with Gtt2p, Grx1p, and Grx2p
939	YOR382W	FIT2	0.312299	0.0104829	0.0619492	chrXV	+	Mannoprotein that is incorporated into the cell wall; incorporated via a glycosylphosphatidylinositol (GPI) anchor; involved in the retention of siderophore-iron in the cell wall
940	YIL165C	YIL165C	0.276498	0.0105247	0.0621123	chrIX	-	Putative protein of unknown function; mutant exhibits mitophagy defects; in closely related species and other S. cerevisiae strain backgrounds YIL165C and adjacent ORF, YIL164C, likely constitute a single ORF encoding a nitrilase gene
941	YNL116W	DMA2	0.220177	0.010534	0.0621123	chrXIV	+	Ubiquitin-protein ligase (E3); controls septin dynamics and spindle position checkpoint (SPOC) with ligase Dma1p by regulating recruitment of Elm1p to bud neck; regulates levels of eIF2 subunit Gcd11p, as well as abundance, localization, and ubiquitination of Cdk inhibitory kinase Swe1p; ortholog of human RNF8, similar to human Chfr; contains FHA and RING finger domains; DMA2 has a paralog, DMA1,…
942	YOL045W	PSK2	-0.148842	0.010544	0.0621123	chrXV	+	PAS-domain containing serine/threonine protein kinase; regulates sugar flux and translation in response to an unknown metabolite by phosphorylating Ugp1p and Gsy2p (sugar flux) and Caf20p, Tif11p and Sro9p (translation); PSK2 has a paralog, PSK1, that arose from the whole genome duplication
943	YER143W	DDI1	-0.178594	0.0106324	0.0625668	chrV	+	DNA damage-inducible v-SNARE binding protein; role in suppression of protein secretion; may play a role in S-phase checkpoint control; has ubiquitin-associated (UBA), ubiquitin-like (UBL), and retroviral-like proteinase (RVP) domains
944	YGL200C	EMP24	0.148214	0.0106815	0.0627891	chrVII	-	Component of the p24 complex; role in misfolded protein quality control; binds to GPI anchor proteins and mediates their efficient transport from the ER to the Golgi; integral membrane protein that associates with endoplasmic reticulum-derived COPII-coated vesicles
945	YDR105C	TMS1	0.169864	0.0108029	0.0633319	chrIV	-	Vacuolar membrane protein of unknown function; is conserved in mammals; predicted to contain eleven transmembrane helices; interacts with Pdr5p, a protein involved in multidrug resistance
946	YJR143C	PMT4	-0.130515	0.0108026	0.0633319	chrX	-	Protein O-mannosyltransferase; transfers mannose residues from dolichyl phosphate-D-mannose to protein serine/threonine residues; appears to form homodimers in vivo and does not complex with other Pmt proteins; target for new antifungals
947	YPL232W	SSO1	-0.144128	0.010808	0.0633319	chrXVI	+	Plasma membrane t-SNARE; involved in fusion of secretory vesicles at the plasma membrane and in vesicle fusion during sporulation; forms a complex with Sec9p that binds v-SNARE Snc2p; syntaxin homolog; functionally redundant with Sso2p; SSO1 has a paralog, SSO2, that arose from the whole genome duplication
948	YPL240C	HSP82	0.13104	0.0108571	0.0635525	chrXVI	-	Hsp90 chaperone; redundant in function with Hsc82p; required for pheromone signaling, negative regulation of Hsf1p; docks with Tom70p for mitochondrial preprotein delivery; promotes telomerase DNA binding, nucleotide addition; protein abundance increases in response to DNA replication stress; contains two acid-rich unstructured regions that promote solubility of chaperone-substrate complexes; HSP…
949	YCR079W	PTC6	0.209622	0.0109073	0.0637789	chrIII	+	Mitochondrial type 2C protein phosphatase (PP2C); has similarity to mammalian PP1Ks; involved in mitophagy; null mutant is sensitive to rapamycin and has decreased phosphorylation of the Pda1 subunit of pyruvate dehydrogenase
950	YBR158W	AMN1	0.132458	0.0109235	0.0637926	chrII	+	Protein required for daughter cell separation; multiple mitotic checkpoints, and chromosome stability; contains 12 degenerate leucine-rich repeat motifs; expression is induced by the Mitotic Exit Network (MEN)
951	YLR003C	CMS1	-0.185099	0.0109326	0.0637926	chrXII	-	Putative subunit of the 90S preribosome processome complex; overexpression rescues supressor mutant of mcm10; null mutant is viable; relocalizes from nucleus to cytoplasm upon DNA replication stress
952	YJL151C	SNA3	0.15768	0.0109574	0.0638032	chrX	-	Protein involved in efficient MVB sorting of proteins to the vacuole; may function as an RSP5 adapter protein for MVB cargos; integral membrane protein localized to vacuolar intralumenal vesicles
953	YLL012W	YEH1	-0.220419	0.0109477	0.0638032	chrXII	+	Steryl ester hydrolase; one of three gene products (Yeh1p, Yeh2p, Tgl1p) responsible for steryl ester hydrolase activity and involved in sterol homeostasis; localized to lipid particle membranes; YEH1 has a paralog, YEH2, that arose from the whole genome duplication
954	YMR012W	CLU1	-0.131872	0.0110269	0.0641035	chrXIII	+	Subunit of the eukaryotic translation initiation factor 3 (eIF3); component of unknown function; deletion causes defects in mitochondrial organization but not in growth or translation initiation; can rescue cytokinesis and mitochondrial organization defects of the Dictyostelium cluA- mutant
955	YOL113W	SKM1	-0.181641	0.011032	0.0641035	chrXV	+	Member of the PAK family of serine/threonine protein kinases; similar to Ste20p; involved in down-regulation of sterol uptake; proposed to be a downstream effector of Cdc42p during polarized growth; SKM1 has a paralog, CLA4, that arose from the whole genome duplication
956	YMR229C	RRP5	-0.126498	0.011107	0.0644717	chrXIII	-	RNA binding protein involved in synthesis of both 18S and 5.8S rRNAs; component of both the ribosomal small subunit (SSU) processosome and the 90S preribosome; has binding preference for single stranded tracts of U's; relocalizes from nucleolus to nucleus upon DNA replication stress
957	YDL126C	CDC48	-0.105339	0.0111334	0.0645575	chrIV	-	AAA ATPase; subunit of polyubiquitin-selective segregase complex involved in ERAD, cell wall integrity during heat stress, mitotic spindle disassembly; subunit of complex involved in mitochondria-associated degradation; role in mobilizing membrane bound transcription factors by regulated ubiquitin/proteasome-dependent processing, in macroautophagy, PMN, RAD, ribophagy, homotypic ER membrane fusio…
958	YMR102C	YMR102C	0.136692	0.011187	0.0648008	chrXIII	-	Protein of unknown function; transcription is activated by paralogous transcription factors Yrm1p and Yrr1p along with genes involved in multidrug resistance; mutant shows increased resistance to azoles; not an essential gene; YMR102C has a paralog, DGR2, that arose from the whole genome duplication
959	YDL201W	TRM8	-0.192108	0.0112551	0.0651272	chrIV	+	Noncatalytic subunit of a tRNA methyltransferase complex; Trm8p and Trm82p comprise an enzyme that catalyzes a methyl-transfer from S-adenosyl-l-methionine to the N(7) atom of guanine at position 46 in tRNA; Trm8 lacks catalytic activity if not bound to Trm82p
960	YJR050W	ISY1	0.243621	0.0113291	0.0654872	chrX	+	Member of the NineTeen Complex (NTC); NTC contains Prp19p and stabilizes U6 snRNA in catalytic forms of spliceosome containing U2, U5, and U6 snRNAs; interacts with Prp16p to modulate splicing fidelity; isy1 syf2 cells have defective spindles
961	YBR268W	MRPL37	0.21904	0.0113971	0.065607	chrII	+	Mitochondrial ribosomal protein of the large subunit
962	YDL057W	YDL057W	0.289364	0.0113751	0.065607	chrIV	+	Putative protein of unknown function; YDL057W is not an essential gene
963	YER177W	BMH1	0.115112	0.0113884	0.065607	chrV	+	14-3-3 protein, major isoform; controls proteome at post-transcriptional level, binds proteins and DNA, involved in regulation of exocytosis, vesicle transport, Ras/MAPK signaling, aggresome formation and rapamycin-sensitive signaling; protein increases in abundance and relative distribution to the nucleus increases upon DNA replication stress; antiapoptotic gene that has a functional 14-3-3 huma…
964	YJL066C	MPM1	0.235573	0.0113788	0.065607	chrX	-	Mitochondrial intermembrane space protein of unknown function
965	YGL092W	NUP145	-0.137605	0.0115087	0.0661811	chrVII	+	Essential protein with distinct roles in two nuclear pore subcomplexes; catalyzes its own proteolytic cleavage in vivo to generate a C-terminal fragment that is a structural component of the Nup84p subcomplex (with roles in NPC biogenesis and localization of genes to the nuclear periphery), and an N-terminal fragment that is one of several FG-nucleoporins within the NPC central core directly resp…
966	YNL307C	MCK1	-0.129618	0.0115441	0.066316	chrXIV	-	Dual-specificity ser/thr and tyrosine protein kinase; roles in chromosome segregation, meiotic entry, genome stability, phosphorylation-dependent protein degradation (Rcn1p and Cdc6p), inhibition of protein kinase A, transcriptional regulation, inhibition of RNA pol III, calcium stress and inhibition of Clb2p-Cdc28p after nuclear division; MCK1 has a paralog, YGK3, that arose from the whole genom…
967	YDR508C	GNP1	0.136184	0.011587	0.0664248	chrIV	-	High-affinity glutamine permease; also transports Leu, Ser, Thr, Cys, Met and Asn; expression is fully dependent on Grr1p and modulated by the Ssy1p-Ptr3p-Ssy5p (SPS) sensor of extracellular amino acids; GNP1 has a paralog, AGP1, that arose from the whole genome duplication
968	YHR060W	VMA22	0.210542	0.0115863	0.0664248	chrVIII	+	Protein that is required for vacuolar H+-ATPase (V-ATPase) function; peripheral membrane protein; not an actual component of the V-ATPase complex; functions in the assembly of the V-ATPase; localized to the yeast endoplasmic reticulum (ER)
969	YMR054W	STV1	-0.132816	0.0116266	0.0665834	chrXIII	+	Subunit a of the vacuolar-ATPase V0 domain; one of two isoforms (Stv1p and Vph1p); Stv1p is located in V-ATPase complexes of the Golgi and endosomes while Vph1p is located in V-ATPase complexes of the vacuole
970	YDR034C-D	YDR034C-D	0.339849	0.0116536	0.0666413	chrIV	-
971	YDR077W	SED1	-0.146932	0.0116707	0.0666413	chrIV	+	Major stress-induced structural GPI-cell wall glycoprotein; associates with translating ribosomes, possible role in mitochondrial genome maintenance; ORF contains two distinct variable minisatellites; SED1 has a paralog, SPI1, that arose from the whole genome duplication
972	YDR173C	ARG82	0.244175	0.0116727	0.0666413	chrIV	-	Inositol polyphosphate multikinase (IPMK); sequentially phosphorylates Ins(1,4,5)P3 to form Ins(1,3,4,5,6)P5; also has diphosphoinositol polyphosphate synthase activity; regulates arginine-, phosphate-, and nitrogen-responsive genes
973	YGL102C	YGL102C	0.284616	0.0117187	0.0668349	chrVII	-	Dubious open reading frame unlikely to encode a functional protein; overlaps 3' end of essential RPL28 gene encoding a large subunit ribosomal protein
974	YDR294C	DPL1	0.143	0.0117423	0.0669009	chrIV	-	Dihydrosphingosine phosphate lyase; regulates intracellular levels of sphingolipid long-chain base phosphates (LCBPs), degrades phosphorylated long chain bases, prefers C16 dihydrosphingosine-l-phosphate as a substrate
975	YGL237C	HAP2	0.268852	0.011894	0.0676959	chrVII	-	Subunit of the Hap2p/3p/4p/5p CCAAT-binding complex; complex is heme-activated and glucose-repressed; complex is a transcriptional activator and global regulator of respiratory gene expression; contains sequences sufficient for both complex assembly and DNA binding
976	YKR056W	TRM2	-0.165441	0.0119602	0.0679585	chrXI	+	tRNA methyltransferase; 5-methylates the uridine residue at position 54 of tRNAs and may also have a role in tRNA stabilization or maturation; endo-exonuclease with a role in DNA repair
977	YLR398C	SKI2	-0.151464	0.0119646	0.0679585	chrXII	-	Ski complex component and putative RNA helicase; mediates 3'-5' RNA degradation by the cytoplasmic exosome; null mutants have superkiller phenotype of increased viral dsRNAs and are synthetic lethal with mutations in 5'-3' mRNA decay; mutations in the human ortholog, SKIV2L, causes Syndromic diarrhea/Trichohepatoenteric (SD/THE) syndrome
978	YKR053C	YSR3	-0.296751	0.012206	0.0692046	chrXI	-	Dihydrosphingosine 1-phosphate phosphatase; membrane protein involved in sphingolipid metabolism; YSR3 has a paralog, LCB3, that arose from the whole genome duplication
979	YLL055W	YCT1	0.218936	0.0122089	0.0692046	chrXII	+	High-affinity cysteine-specific transporter; has similarity to the Dal5p family of transporters; green fluorescent protein (GFP)-fusion protein localizes to the endoplasmic reticulum; YCT1 is not an essential gene
980	YJR019C	TES1	0.247002	0.0122416	0.069319	chrX	-	Peroxisomal acyl-CoA thioesterase; likely to be involved in fatty acid oxidation rather than fatty acid synthesis; conserved protein also found in human peroxisomes; TES1 mRNA levels increase during growth on fatty acids
981	YDR502C	SAM2	0.133196	0.012331	0.0697541	chrIV	-	S-adenosylmethionine synthetase; catalyzes transfer of the adenosyl group of ATP to the sulfur atom of methionine; SAM2 has a paralog, SAM1, that arose from the whole genome duplication
982	YJR094W-A	RPL43B	0.1286	0.012389	0.0700112	chrX	+	Ribosomal 60S subunit protein L43B; homologous to mammalian ribosomal protein L37A, no bacterial homolog; RPL43B has a paralog, RPL43A, that arose from the whole genome duplication; protein abundance increases in response to DNA replication stress
983	YKL087C	CYT2	0.195208	0.0124415	0.0702363	chrXI	-	Cytochrome c1 heme lyase; involved in maturation of cytochrome c1, which is a subunit of the mitochondrial ubiquinol-cytochrome-c reductase; links heme covalently to apocytochrome c1
984	YDR150W	NUM1	-0.147134	0.0125406	0.070719	chrIV	+	Protein required for nuclear migration; component of the mitochondria-ER-cortex-ancor (MECA); required for the association of mitochondria with the cell cortex and for accurate distribution of mitochondrial network; interacts with Mdm36p to link the ER and motochondria at the cortex; localizes to the mother cell cortex and the bud tip; may mediate interactions of dynein and cytoplasmic microtubul…
985	YDR489W	SLD5	-0.281436	0.0125525	0.070719	chrIV	+	Subunit of the GINS complex (Sld5p, Psf1p, Psf2p, Psf3p); complex is localized to DNA replication origins and implicated in assembly of the DNA replication machinery
986	YNL098C	RAS2	-0.130509	0.0125973	0.0708996	chrXIV	-	GTP-binding protein; regulates nitrogen starvation response, sporulation, and filamentous growth; farnesylation and palmitoylation required for activity and localization to plasma membrane; homolog of mammalian Ras proto-oncogenes; RAS2 has a paralog, RAS1, that arose from the whole genome duplication
987	YPR158C-D	YPR158C-D	0.286738	0.0126153	0.0709293	chrXVI	-
988	YER185W	PUG1	-0.324074	0.0127074	0.0713747	chrV	+	Plasma membrane protein involved in protoprophyrin and heme transport; roles in the uptake of protoprophyrin IX and the efflux of heme; expression is induced under both low-heme and low-oxygen conditions; member of the fungal lipid-translocating exporter (LTE) family of proteins
989	YIL099W	SGA1	-0.359185	0.0127264	0.0714092	chrIX	+	Intracellular sporulation-specific glucoamylase; involved in glycogen degradation; induced during starvation of a/a diploids late in sporulation, but dispensable for sporulation
990	YML076C	WAR1	0.214084	0.0127788	0.0715585	chrXIII	-	Homodimeric Zn2Cys6 zinc finger transcription factor; binds to a weak acid response element to induce transcription of PDR12 and FUN34, encoding an acid transporter and a putative ammonia transporter, respectively
991	YPL043W	NOP4	-0.117158	0.012777	0.0715585	chrXVI	+	Nucleolar protein; essential for processing and maturation of 27S pre-rRNA and large ribosomal subunit biogenesis; constituent of 66S pre-ribosomal particles; contains four RNA recognition motifs (RRMs)
992	YPL013C	MRPS16	0.208506	0.0128276	0.0717597	chrXVI	-	Mitochondrial ribosomal protein of the small subunit
993	YHR144C	DCD1	0.208714	0.0128439	0.0717783	chrVIII	-
994	YOL007C	CSI2	-0.187177	0.0128574	0.0717818	chrXV	-	Protein of unknown function; green fluorescent protein (GFP)- fusion protein localizes to the mother side of the bud neck and the vacuole; YOL007C is not an essential gene
995	YKL164C	PIR1	-0.143437	0.0129648	0.0723085	chrXI	-	O-glycosylated protein required for cell wall stability; attached to the cell wall via beta-1,3-glucan; mediates mitochondrial translocation of Apn1p; expression regulated by the cell integrity pathway and by Swi5p during the cell cycle; PIR1 has a paralog, YJL160C, that arose from the whole genome duplication
996	YNL300W	TOS6	-0.184697	0.0131317	0.0731659	chrXIV	+	Glycosylphosphatidylinositol-dependent cell wall protein; expression is periodic and decreases in respone to ergosterol perturbation or upon entry into stationary phase; depletion increases resistance to lactic acid
997	YNR038W	DBP6	-0.165962	0.0131673	0.0732908	chrXIV	+	Essential protein involved in ribosome biogenesis; putative ATP-dependent RNA helicase of the DEAD-box protein family
998	YHR193C	EGD2	0.159059	0.0131807	0.0732921	chrVIII	-	Alpha subunit of the nascent polypeptide-associated complex (NAC); involved in protein sorting and translocation; associated with cytoplasmic ribosomes
999	YJL068C	YJL068C	0.16916	0.0132428	0.0735639	chrX	-	Esterase that can function as an S-formylglutathione hydrolase; non-essential intracellular esterase; may be involved in the detoxification of formaldehyde, which can be metabolized to S-formylglutathione; similar to human esterase D
1000	YPL270W	MDL2	0.161617	0.0133072	0.0738477	chrXVI	+	Mitochondrial inner membrane half-type ABC transporter; required for respiratory growth at high temperature; localizes to vacuole membrane in response to H2O2; similar to human TAP1 and TAP2 implicated in bare lymphocyte syndrome and Wegener-like granulomatosis
1001	YER172C	BRR2	-0.152167	0.0133676	0.0741088	chrV	-	RNA-dependent ATPase RNA helicase (DEIH box); required for disruption of U4/U6 base-pairing in native snRNPs to activate the spliceosome for catalysis; homologous to human U5-200kD
1002	YMR132C	JLP2	0.29884	0.0135132	0.0748411	chrXIII	-	Protein of unknown function; contains sequence that closely resembles a J domain (typified by the E. coli DnaJ protein)
1003	YIL066C	RNR3	-0.314272	0.0135898	0.0751904	chrIX	-	Minor isoform of large subunit of ribonucleotide-diphosphate reductase; the RNR complex catalyzes rate-limiting step in dNTP synthesis, regulated by DNA replication and DNA damage checkpoint pathways via localization of small subunits; RNR3 has a paralog, RNR1, that arose from the whole genome duplication
1004	YBR005W	RCR1	-0.148279	0.0137592	0.0760522	chrII	+	Protein of the ER membrane involved in cell wall chitin deposition; may function in the endosomal-vacuolar trafficking pathway, helping determine whether plasma membrane proteins are degraded or routed to the plasma membrane; RCR1 has a paralog, RCR2, that arose from the whole genome duplication
1005	YMR037C	MSN2	0.152983	0.0138137	0.0762775	chrXIII	-	Transcriptional activator; activated in stress conditions, which results in translocation from cytoplasm to nucleus; transported back to cytoplasm once stress is removed; binds DNA at stress response elements of responsive genes, inducing gene expression; relative distribution to nucleus increases upon DNA replication stress; MSN2 has a paralog, MSN4, that arose from the whole genome duplication
1006	YML086C	ALO1	-0.13325	0.0138992	0.0766734	chrXIII	-	D-Arabinono-1,4-lactone oxidase; catalyzes the final step in biosynthesis of dehydro-D-arabinono-1,4-lactone, which is protective against oxidative stress
1007	YBR079C	RPG1	-0.106111	0.0139426	0.0768367	chrII	-	eIF3a subunit of the eukaryotic translation initiation factor 3 (eIF3); subunit of the core complex of eIF3; essential for translation; part of a Prt1p-Rpg1p-Nip1p subcomplex that stimulates binding of mRNA and tRNA(i)Met to ribosomes; involved in translation reinitiation
1008	YDL122W	UBP1	-0.128206	0.0139859	0.0769985	chrIV	+	Ubiquitin-specific protease; removes ubiquitin from ubiquitinated proteins; cleaves at the C terminus of ubiquitin fusions irrespective of their size; capable of cleaving polyubiquitin chains
1009	YER082C	UTP7	-0.13159	0.0141751	0.0779628	chrV	-	Nucleolar protein; component of the small subunit (SSU) processome containing the U3 snoRNA that is involved in processing of pre-18S rRNA
1010	YKL069W	YKL069W	0.200648	0.014206	0.0780559	chrXI	+	Methionine-R-sulfoxide reductase; reduces the R enantiomer of free Met-SO, in contrast to Ycl033Cp which reduces Met-R-SO in a peptide linkage; has a role in protection against oxidative stress; relative distribution to the nucleus increases upon DNA replication stress
1011	YPR044C	OPI11	0.333357	0.0142638	0.0782957	chrXVI	-	Dubious open reading frame; unlikely to encode a functional protein, based on available experimental and comparative sequence data; largely overlaps verified gene RPL43A/YPR043W; deletion confers sensitivity to GSAO
1012	YLR222C	UTP13	-0.140181	0.0142796	0.078305	chrXII	-	Nucleolar protein; component of the small subunit (SSU) processome containing the U3 snoRNA that is involved in processing of pre-18S rRNA
1013	YHR021C	RPS27B	0.121882	0.0143721	0.0787347	chrVIII	-	Protein component of the small (40S) ribosomal subunit; homologous to mammalian ribosomal protein S27, no bacterial homolog; RPS27B has a paralog, RPS27A, that arose from the whole genome duplication
1014	YIL167W	SDL1	0.317505	0.0145298	0.0795203	chrIX	+
1015	YGL160W	AIM14	-0.17713	0.0146212	0.079942	chrVII	+	NADPH oxidase localized to the perinuclear ER; produces superoxide from NADPH; overexpression causes MCA1 dependent apoptosis; likely involved in superoxide-mediated regulation of the actin cytoskeleton; member of a conserved superfamily of NADPH oxidases (NOX enzymes); has similarity to iron/copper reductases (FRE1-8), particularly Fre8p
1016	YBR052C	RFS1	0.155569	0.0147119	0.0801905	chrII	-	Protein of unknown function; member of a flavodoxin-like fold protein family that includes Pst2p and Ycp4p; green fluorescent protein (GFP)-fusion protein localizes to the cytoplasm in a punctate pattern; RFS1 has a paralog, PST2, that arose from the whole genome duplication
1017	YDR001C	NTH1	-0.133155	0.0147207	0.0801905	chrIV	-	Neutral trehalase, degrades trehalose; required for thermotolerance and may mediate resistance to other cellular stresses; may be phosphorylated by Cdc28p; inhibited by Dcs1p; NTH1 has a paralog, NTH2, that arose from the whole genome duplication
1018	YDR518W	EUG1	-0.203123	0.0147244	0.0801905	chrIV	+	Protein disulfide isomerase of the endoplasmic reticulum lumen; EUG1 has a paralog, PDI1, that arose from the whole genome duplication; function overlaps with that of Pdi1p; may interact with nascent polypeptides in the ER
1019	YNL280C	ERG24	-0.146949	0.0147217	0.0801905	chrXIV	-	C-14 sterol reductase; acts in ergosterol biosynthesis; mutants accumulate the abnormal sterol ignosterol (ergosta-8,14 dienol), and are viable under anaerobic growth conditions but inviable on rich medium under aerobic conditions
1020	YLR154C	RNH203	0.226753	0.0149258	0.0812077	chrXII	-	Ribonuclease H2 subunit; required for RNase H2 activity; role in ribonucleotide excision repair; related to human AGS3 that causes Aicardi-Goutieres syndrome
1021	YDL137W	ARF2	0.131829	0.0149556	0.0812897	chrIV	+	ADP-ribosylation factor; GTPase of the Ras superfamily involved in regulation of coated formation vesicles in intracellular trafficking within the Golgi; ARF2 has a paralog, ARF1, that arose from the whole genome duplication
1022	YBR251W	MRPS5	0.207045	0.0150525	0.0817368	chrII	+	Mitochondrial ribosomal protein of the small subunit
1023	YBR143C	SUP45	-0.133337	0.0150905	0.0817853	chrII	-	Polypeptide release factor (eRF1) in translation termination; mutant form acts as a recessive omnipotent suppressor; methylated by Mtq2p-Trm112p in ternary complex eRF1-eRF3-GTP; mutation of methylation site confers resistance to zymocin; has a role in cytokinesis through interaction with Mlc1p
1024	YDR341C	YDR341C	-0.125332	0.0150909	0.0817853	chrIV	-	Arginyl-tRNA synthetase; the authentic, non-tagged protein is detected in highly purified mitochondria in high-throughput studies; YDR341C has a paralog, MSR1, that arose from the whole genome duplication
1025	YHR191C	CTF8	0.282217	0.0152168	0.0823071	chrVIII	-	Subunit of a complex with Ctf18p; shares some subunits with Replication Factor C; required for sister chromatid cohesion
1026	YJL002C	OST1	-0.111582	0.0152153	0.0823071	chrX	-	Alpha subunit of the oligosaccharyltransferase complex of the ER lumen; complex catalyzes asparagine-linked glycosylation of newly synthesized proteins
1027	YKR020W	VPS51	0.221377	0.0152463	0.0823862	chrXI	+	Component of the GARP (Golgi-associated retrograde protein) complex; GARP is required for the recycling of proteins from endosomes to the late Golgi, and for mitosis after DNA damage induced checkpoint arrest; links the (VFT/GARP) complex to the SNARE Tlg1p; members of the GARP complex are Vps51p-Vps52p-Vps53p-Vps54p,
1028	YGR195W	SKI6	-0.173844	0.0153209	0.0827091	chrVII	+	Exosome non-catalytic core component; involved in 3'-5' RNA processing and degradation in both the nucleus and the cytoplasm; has similarity to E. coli RNase PH and to human hRrp41p (EXOSC4)
1029	YDL182W	LYS20	-0.161492	0.0153646	0.0828644	chrIV	+	Homocitrate synthase isozyme; catalyzes the condensation of acetyl-CoA and alpha-ketoglutarate to form homocitrate, which is the first step in the lysine biosynthesis pathway; LYS20 has a paralog, LYS21, that arose from the whole genome duplication
1030	YBL021C	HAP3	0.24017	0.0155326	0.0833658	chrII	-	Subunit of the Hap2p/3p/4p/5p CCAAT-binding complex; complex is heme-activated and glucose-repressed; complex is a transcriptional activator and global regulator of respiratory gene expression; contains sequences contributing to both complex assembly and DNA binding
1031	YHR138C	YHR138C	0.198089	0.0155002	0.0833658	chrVIII	-	Protein of unknown function; similar to Pbi2p; double null mutant lacking Pbi2p and Yhr138cp exhibits highly fragmented vacuoles; protein abundance increases in response to DNA replication stress
1032	YJL190C	RPS22A	0.121566	0.0155074	0.0833658	chrX	-	Protein component of the small (40S) ribosomal subunit; homologous to mammalian ribosomal protein S15A and bacterial S8; RPS22A has a paralog, RPS22B, that arose from the whole genome duplication
1033	YLR312C	YLR312C	-0.350052	0.0154766	0.0833658	chrXII	-	Putative protein of unknown function
1034	YMR056C	AAC1	0.273779	0.0155291	0.0833658	chrXIII	-	Mitochondrial inner membrane ADP/ATP translocator; exchanges cytosolic ADP for mitochondrially synthesized ATP; phosphorylated; Aac1p is a minor isoform while Pet9p is the major ADP/ATP translocator; relocalizes from mitochondrion to cytoplasm upon DNA replication stress
1035	YOR119C	RIO1	-0.162591	0.0155729	0.0834458	chrXV	-	Serine kinase involved in cell cycling and pre-rRNA processing; involved in cell cycle progression and processing of the 20S pre-rRNA into mature 18S rRNA; essential gene
1036	YPL188W	POS5	0.197924	0.0155776	0.0834458	chrXVI	+	Mitochondrial NADH kinase; phosphorylates NADH; also phosphorylates NAD(+) with lower specificity; required for the response to oxidative stress
1037	YCR095C	OCA4	0.196813	0.0156356	0.083676	chrIII	-	Cytoplasmic protein required for replication of Brome mosaic virus; S. cerevisiae is a model system for studying replication of positive-strand RNA viruses in their natural hosts
1038	YGL055W	OLE1	-0.0960398	0.0156876	0.0838152	chrVII	+	Delta(9) fatty acid desaturase; required for monounsaturated fatty acid synthesis and for normal distribution of mitochondria
1039	YLR083C	EMP70	-0.135299	0.0156918	0.0838152	chrXII	-	Protein with a role in cellular adhesion and filamentous growth; also endosome-to-vacuole sorting; similar to Tmn3p; member of Transmembrane Nine family of proteins with 9 transmembrane segments; EMP70 has a paralog, TMN2, that arose from the whole genome duplication
1040	YDL173W	PAR32	0.175501	0.0157341	0.0839603	chrIV	+	Putative protein of unknown function; hyperphosphorylated upon rapamycin treatment in a Tap42p-dependent manner; green fluorescent protein (GFP)-fusion protein localizes to the cytoplasm; PAR32 is not an essential gene
1041	YBR012W-B	YBR012W-B	0.312451	0.0157835	0.0840626	chrII	+
1042	YMR257C	PET111	-0.216042	0.0157746	0.0840626	chrXIII	-	Mitochondrial translational activator specific for the COX2 mRNA; located in the mitochondrial inner membrane
1043	YOR370C	MRS6	-0.130219	0.0159183	0.0846996	chrXV	-	Rab escort protein; forms a complex with the Ras-like small GTPase Ypt1p that is required for the prenylation of Ypt1p by protein geranylgeranyltransferase type II (Bet2p-Bet4p); sequence similarity to mammalian choroideraemia gene; relative distribution to the nucleus increases upon DNA replication stress
1044	YBL100W-B	YBL100W-B	0.291024	0.016202	0.0861267	chrII	+
1045	YPL039W	YPL039W	0.216709	0.0162976	0.0865517	chrXVI	+	Putative protein of unknown function; YPL039W is not an essential gene
1046	YML116W	ATR1	-0.18106	0.0163358	0.0866716	chrXIII	+	Multidrug efflux pump of the major facilitator superfamily; required for resistance to aminotriazole and 4-nitroquinoline-N-oxide; ATR1 has a paralog, YMR279C, that arose from the whole genome duplication; protein abundance increases in response to DNA replication stress
1047	YCR093W	CDC39	-0.13196	0.0164594	0.0870802	chrIII	+	Component of the kinetochore-associated Ndc80 complex; this complex has multiple roles in regulating mRNA levels including regulation of transcription and destabilizing mRNAs by deadenylation; basal transcription factor
1048	YHR130C	YHR130C	0.318998	0.0164598	0.0870802	chrVIII	-	Dubious open reading frame; unlikely to encode a functional protein, based on available experimental and comparative sequence data
1049	YKL165C	MCD4	-0.15325	0.0164366	0.0870802	chrXI	-	Protein involved in GPI anchor synthesis; multimembrane-spanning protein that localizes to the endoplasmic reticulum; highly conserved among eukaryotes; GPI stands for glycosylphosphatidylinositol
1050	YML117W	NAB6	-0.121401	0.0164759	0.0870824	chrXIII	+	Putative RNA-binding protein; associates with mRNAs encoding cell wall proteins in high-throughput studies; deletion mutants display increased sensitivity to some cell wall disrupting agents; expression negatively regulated by cAMP
1051	YLL058W	YLL058W	0.176202	0.0165225	0.0872456	chrXII	+	Putative protein of unknown function with similarity to Str2p; Str2p is a cystathionine gamma-synthase important in sulfur metabolism; YLL058W is not an essential gene
1052	YER002W	NOP16	-0.136541	0.0165675	0.0874003	chrV	+	Constituent of 66S pre-ribosomal particles; involved in 60S ribosomal subunit biogenesis
1053	YER019C-A	SBH2	0.157024	0.0166461	0.0877315	chrV	-	Ssh1p-Sss1p-Sbh2p complex component; involved in protein translocation into the endoplasmic reticulum; SBH2 has a paralog, SBH1, that arose from the whole genome duplication
1054	YLR388W	RPS29A	0.154922	0.0166662	0.0877543	chrXII	+	Protein component of the small (40S) ribosomal subunit; homologous to mammalian ribosomal protein S29 and bacterial S14; RPS29A has a paralog, RPS29B, that arose from the whole genome duplication
1055	YDL212W	SHR3	-0.13227	0.016748	0.0880248	chrIV	+	Endoplasmic reticulum packaging chaperone; required for incorporation of amino acid permeases into COPII coated vesicles for transport to the cell surface
1056	YNL006W	LST8	0.184995	0.0167493	0.0880248	chrXIV	+	Protein required for the transport of Gap1p; required for the transport of amino acid permease Gap1p from the Golgi to the cell surface; component of the TOR signaling pathway; associates with both Tor1p and Tor2p; contains a WD-repeat
1057	YNR034W-A	YNR034W-A	0.307077	0.0168179	0.088302	chrXIV	+
1058	YOL048C	RRT8	0.203014	0.0168531	0.088403	chrXV	-	Protein involved in spore wall assembly; shares similarity with Lds1p and Lds2p and a strain mutant for all 3 genes exhibits reduced dityrosine fluorescence relative to the single mutants; identified in a screen for mutants with increased levels of rDNA transcription; green fluorescent protein (GFP)-fusion protein localizes to lipid particles; protein abundance increases in response to DNA replic…
1059	YNL336W	COS1	0.262967	0.0168745	0.0884317	chrXIV	+	Protein of unknown function; member of the DUP380 subfamily of conserved, often subtelomerically-encoded proteins
1060	YOR182C	RPS30B	0.141153	0.0169272	0.0886245	chrXV	-	Protein component of the small (40S) ribosomal subunit; homologous to mammalian ribosomal protein S30, no bacterial homolog; RPS30B has a paralog, RPS30A, that arose from the whole genome duplication; protein abundance increases in response to DNA replication stress
1061	YOR087W	YVC1	-0.168299	0.0169767	0.0887999	chrXV	+	Vacuolar cation channel; mediates release of Ca(2+) from the vacuole in response to hyperosmotic shock
1062	YLR251W	SYM1	0.260177	0.017094	0.0893292	chrXII	+	Protein required for ethanol metabolism; induced by heat shock and localized to the inner mitochondrial membrane; homologous to mammalian peroxisomal membrane protein Mpv17
1063	YER003C	PMI40	-0.126383	0.0171602	0.089507	chrV	-	Mannose-6-phosphate isomerase; catalyzes the interconversion of fructose-6-P and mannose-6-P; required for early steps in protein mannosylation
1064	YGL031C	RPL24A	0.105037	0.01715	0.089507	chrVII	-	Ribosomal 60S subunit protein L24A; not essential for translation but may be required for normal translation rate; homologous to mammalian ribosomal protein L24, no bacterial homolog; RPL24A has a paralog, RPL24B, that arose from the whole genome duplication
1065	YDL147W	RPN5	-0.117707	0.0173422	0.0903712	chrIV	+	Subunit of the CSN and 26S proteasome lid complexes; similar to mammalian p55 subunit and to another S. cerevisiae regulatory subunit, Rpn7p; Rpn5p is an essential protein; the COP9 signalosome is also known as the CSN
1066	YER040W	GLN3	0.225689	0.0174029	0.090603	chrV	+	Transcriptional activator of genes regulated by nitrogen catabolite repression; localization and activity regulated by quality of nitrogen source
1067	YKL011C	CCE1	0.205734	0.0174241	0.0906282	chrXI	-	Mitochondrial cruciform cutting endonuclease; cleaves Holliday junctions formed during recombination of mitochondrial DNA; CCE1 has a paralog, MRS1, that arose from the whole genome duplication
1068	YEL040W	UTR2	-0.104873	0.0174948	0.0908097	chrV	+	Chitin transglycosylase; functions in the transfer of chitin to beta(1-6) and beta(1-3) glucans in the cell wall; similar to and functionally redundant with Crh1; glycosylphosphatidylinositol (GPI)-anchored protein localized to bud neck
1069	YNL189W	SRP1	-0.126665	0.0174999	0.0908097	chrXIV	+	Karyopherin alpha homolog; forms a dimer with karyopherin beta Kap95p to mediate import of nuclear proteins, binds the nuclear localization signal of the substrate during import; may also play a role in regulation of protein degradation
1070	YOR019W	YOR019W	-0.247551	0.0175081	0.0908097	chrXV	+	Protein of unknown function; may interact with ribosomes, based on co-purification experiments; YOR019W has a paralog, JIP4, that arose from the whole genome duplication
1071	YOR020C	HSP10	0.138304	0.0175903	0.0911513	chrXV	-	Mitochondrial matrix co-chaperonin; inhibits the ATPase activity of Hsp60p, a mitochondrial chaperonin; involved in protein folding and sorting in the mitochondria; 10 kD heat shock protein with similarity to E. coli groES
1072	YHR184W	SSP1	0.341613	0.0176373	0.0912259	chrVIII	+	Protein involved in the control of meiotic nuclear division; also involved in the coordination of meiosis with spore formation; transcription is induced midway through meiosis
1073	YNL217W	YNL217W	-0.15889	0.017654	0.0912259	chrXIV	+	Putative protein of unknown function; weak sequence similarity to bis (5'-nucleotidyl)-tetraphosphatases; (GFP)-fusion protein localizes to the vacuole; null mutant is highly sensitive to azaserine and resistant to sodium-O-vandate
1074	YOR377W	ATF1	-0.162522	0.0176468	0.0912259	chrXV	+	Alcohol acetyltransferase; responsible for the major part of volatile acetate ester production during fermentation; main enzyme involved in terpenyl acetate synthesis; potential roles in lipid and sterol metabolism
1075	YPR100W	MRPL51	0.187343	0.0176879	0.091316	chrXVI	+	Mitochondrial ribosomal protein of the large subunit
1076	YKR035W-A	DID2	0.169867	0.0178583	0.0921103	chrXI	+	Class E protein of the vacuolar protein-sorting (Vps) pathway; binds Vps4p and directs it to dissociate ESCRT-III complexes; forms a functional and physical complex with Ist1p; human ortholog may be altered in breast tumors
1077	YBL085W	BOI1	-0.135643	0.017899	0.0922345	chrII	+	Protein implicated in polar growth; functionally redundant with Boi2p; interacts with bud-emergence protein Bem1p; contains an SH3 (src homology 3) domain and a PH (pleckstrin homology) domain; relocalizes from bud neck to cytoplasm upon DNA replication stress; BOI1 has a paralog, BOI2, that arose from the whole genome duplication
1078	YKL220C	FRE2	-0.303484	0.0179837	0.092502	chrXI	-	Ferric reductase and cupric reductase; reduces siderophore-bound iron and oxidized copper prior to uptake by transporters; expression induced by low iron levels but not by low copper levels
1079	YOR064C	YNG1	0.2593	0.0179842	0.092502	chrXV	-	Subunit of the NuA3 histone acetyltransferase complex; this complex acetylates histone H3; contains PHD finger domain that interacts with methylated histone H3, has similarity to the human tumor suppressor ING1
1080	YHR044C	DOG1	0.286724	0.0180566	0.0927887	chrVIII	-	2-deoxyglucose-6-phosphate phosphatase; member of a family of low molecular weight phosphatases; confers 2-deoxyglucose resistance when overexpressed, in vivo substrate has not yet been identified; DOG1 has a paralog, DOG2, that arose from a single-locus duplication
1081	YDL031W	DBP10	-0.111861	0.0181841	0.0933573	chrIV	+	Putative ATP-dependent RNA helicase of the DEAD-box protein family; constituent of 66S pre-ribosomal particles; essential protein involved in ribosome biogenesis
1082	YLR406C	RPL31B	0.122308	0.0183529	0.0941371	chrXII	-	Ribosomal 60S subunit protein L31B; associates with karyopherin Sxm1p; loss of both Rpl31p and Rpl39p confers lethality; homologous to mammalian ribosomal protein L31, no bacterial homolog; RPL31B has a paralog, RPL31A, that arose from the whole genome duplication
1083	YCL005W-A	VMA9	0.154991	0.018477	0.0946264	chrIII	+	Vacuolar H+ ATPase subunit e of the V-ATPase V0 subcomplex; essential for vacuolar acidification; interacts with the V-ATPase assembly factor Vma21p in the ER; involved in V0 biogenesis
1084	YCR023C	YCR023C	0.158328	0.0184824	0.0946264	chrIII	-	Vacuolar membrane protein of unknown function; member of the multidrug resistance family; YCR023C is not an essential gene
1085	YHR046C	INM1	0.18121	0.0185339	0.0948027	chrVIII	-	Inositol monophosphatase; involved in biosynthesis of inositol and in phosphoinositide second messenger signaling; INM1 expression increases in the presence of inositol and decreases upon exposure to antibipolar drugs lithium and valproate
1086	YJR103W	URA8	0.149697	0.0186953	0.0955406	chrX	+	Minor CTP synthase isozyme (see also URA7); catalyzes the ATP-dependent transfer of the amide nitrogen from glutamine to UTP, forming CTP, the final step in de novo biosynthesis of pyrimidines; involved in phospholipid biosynthesis; capable of forming cytoplasmic filaments termed cytoophidium, especially during conditions of glucose depletion; URA8 has a paralog, URA7, that arose from the whole g…
1087	YLR384C	IKI3	-0.118015	0.0187957	0.0959651	chrXII	-	Subunit of Elongator complex; Elongator is required for modification of wobble nucleosides in tRNA; maintains structural integrity of Elongator; homolog of human IKAP, mutations in which cause familial dysautonomia (FD)
1088	YDL214C	PRR2	0.333803	0.0188872	0.0963129	chrIV	-	Serine/threonine protein kinase; inhibits pheromone induced signalling downstream of MAPK, possibly at the level of the Ste12p transcription factor; mutant has increased aneuploidy tolerance; PRR2 has a paralog, NPR1, that arose from the whole genome duplication
1089	YDR310C	SUM1	-0.13809	0.0188985	0.0963129	chrIV	-	Transcriptional repressor that regulates middle-sporulation genes; required for mitotic repression of middle sporulation-specific genes; also acts as general replication initiation factor; involved in telomere maintenance, chromatin silencing; regulated by pachytene checkpoint
1090	YGR123C	PPT1	-0.141462	0.0189657	0.0965668	chrVII	-	Protein serine/threonine phosphatase; regulates Hsp90 chaperone by affecting its ATPase and cochaperone binding activities; has similarity to human phosphatase PP5; present in both the nucleus and cytoplasm; expressed during logarithmic growth
1091	YNL065W	AQR1	0.186981	0.0190246	0.0967779	chrXIV	+	Plasma membrane transporter of the major facilitator superfamily; member of the 12-spanner drug:H(+) antiporter DHA1 family; confers resistance to short-chain monocarboxylic acids and quinidine; involved in the excretion of excess amino acids; AQR1 has a paralog, QDR1, that arose from the whole genome duplication; relocalizes from plasma membrane to cytoplasm upon DNA replication stress
1092	YOL143C	RIB4	-0.11131	0.0191453	0.0973027	chrXV	-	Lumazine synthase (DMRL synthase); catalyzes synthesis of immediate precursor to riboflavin; DMRL synthase stands for 6,7-dimethyl-8-ribityllumazine synthase
1093	YOL004W	SIN3	-0.12257	0.0191711	0.0973449	chrXV	+	Component of both the Rpd3S and Rpd3L histone deacetylase complexes; involved in transcriptional repression and activation of diverse processes, including mating-type switching and meiosis; involved in the maintenance of chromosomal integrity
1094	YOL077C	BRX1	-0.132586	0.0192143	0.0974753	chrXV	-	Nucleolar protein; constituent of 66S pre-ribosomal particles; depletion leads to defects in rRNA processing and a block in the assembly of large ribosomal subunits; possesses a sigma(70)-like RNA-binding motif
1095	YKL106W	AAT1	0.16693	0.0192428	0.097531	chrXI	+	Mitochondrial aspartate aminotransferase; catalyzes the conversion of oxaloacetate to aspartate in aspartate and asparagine biosynthesis
1096	YNL256W	FOL1	-0.144513	0.019477	0.0986279	chrXIV	+	Multifunctional enzyme of the folic acid biosynthesis pathway; has dihydropteroate synthetase, dihydro-6-hydroxymethylpterin pyrophosphokinase, and dihydroneopterin aldolase activities
1097	YJL033W	HCA4	-0.125471	0.019625	0.0992869	chrX	+	DEAD box RNA helicase; high-copy number suppression of a U14 snoRNA processing mutant suggests an involvement in 18S rRNA synthesis
1098	YDL072C	YET3	-0.132377	0.0199824	0.100665	chrIV	-	Protein of unknown function; YET3 null mutant decreases the level of secreted invertase; homolog of human BAP31 protein; protein abundance increases in response to DNA replication stress
1099	YDR066C	RTR2	-0.297266	0.0200037	0.100665	chrIV	-	Protein of unknown function; exhibits genetic interactions with Rtr1p; green fluorescent protein (GFP)-fusion protein localizes to the cytoplasm; YDR066C is not an essential gene; relocalizes from nucleus to cytoplasmic foci upon DNA replication stress; RTR2 has a paralog, RTR1, that arose from the whole genome duplication
1100	YDR163W	CWC15	0.213183	0.0199933	0.100665	chrIV	+	Non-essential protein involved in pre-mRNA splicing; component of a complex containing Cef1p; has similarity to S. pombe Cwf15p
1101	YDR296W	MHR1	0.17886	0.0199772	0.100665	chrIV	+	Protein involved in homologous recombination in mitochondria; required for recombination-dependent mtDNA partitioning; involved in stimulation of mitochondrial DNA replication in response to oxidative stress
1102	YKL033W-A	YKL033W-A	0.138266	0.0200062	0.100665	chrXI	+	Putative protein of unknown function; similar to uncharacterized proteins from other fungi
1103	YPL184C	MRN1	-0.13318	0.0199293	0.100665	chrXVI	-	RNA-binding protein that may be involved in translational regulation; binds specific categories of mRNAs, including those that contain upstream open reading frames (uORFs) and internal ribosome entry sites (IRES); interacts genetically with chromatin remodelers and splicing factors, linking chromatin state, splicing and as a result mRNA maturation
1104	YGL159W	YGL159W	0.185645	0.0202487	0.101701	chrVII	+	Putative protein of unknown function; deletion mutant has no detectable phenotype
1105	YLR044C	PDC1	0.123281	0.0202457	0.101701	chrXII	-	Major of three pyruvate decarboxylase isozymes; key enzyme in alcoholic fermentation; decarboxylates pyruvate to acetaldehyde; involved in amino acid catabolism; subject to glucose-, ethanol-, and autoregulation; activated by phosphorylation in response to glucose levels
1106	YOR020W-A	YOR020W-A	0.244105	0.0203232	0.101983	chrXV	+	Putative protein of unknown function; conserved in A. gossypii; the authentic, non-tagged protein is detected in highly purified mitochondria in high-throughput studies
1107	YPR060C	ARO7	-0.16677	0.0204052	0.102302	chrXVI	-	Chorismate mutase; catalyzes the conversion of chorismate to prephenate to initiate the tyrosine/phenylalanine-specific branch of aromatic amino acid biosynthesis
1108	YOR046C	DBP5	-0.117027	0.0205542	0.102957	chrXV	-	Cytoplasmic ATP-dependent RNA helicase of the DEAD-box family; involved in mRNA export from the nucleus, remodeling messenger ribonucleoprotein particles (mRNPs), with ATPase activity stimulated by Gle1p, IP6 and Nup159p; involved in translation termination along with Sup45p (eRF1); role in the cellular response to heat stress
1109	YNL086W	SNN1	0.303541	0.0206181	0.10309	chrXIV	+	Subunit of the BLOC-1 complex involved in endosomal maturation; interacts with Msb3p; green fluorescent protein (GFP)-fusion protein localizes to endosomes
1110	YPR129W	SCD6	-0.136543	0.0206066	0.10309	chrXVI	+	Repressor of translation initiation; binds eIF4G through its RGG domain and inhibits recruitment of the preinitiation complex; also contains an Lsm domain; may have a role in RNA processing; overproduction suppresses null mutation in clathrin heavy chain gene CHC1; forms cytoplasmic foci upon DNA replication stress
1111	YNL231C	PDR16	0.12311	0.0206395	0.103105	chrXIV	-	Phosphatidylinositol transfer protein (PITP); controlled by the multiple drug resistance regulator Pdr1p; localizes to lipid particles and microsomes; controls levels of various lipids, may regulate lipid synthesis; homologous to Pdr17p; protein abundance increases in response to DNA replication stress
1112	YMR253C	YMR253C	0.232655	0.0207159	0.103301	chrXIII	-	Putative protein of unknown function; green fluorescent protein (GFP)-fusion protein localizes to the cytoplasm in a punctate pattern; YMR253C is not an essential gene
1113	YOR310C	NOP58	-0.106971	0.0206995	0.103301	chrXV	-	Protein involved in producing mature rRNAs and snoRNAs; involved in pre-rRNA processing, 18S rRNA synthesis, and snoRNA synthesis; component of the small subunit processome complex, which is required for processing of pre-18S rRNA
1114	YLR375W	STP3	0.151071	0.0207901	0.103578	chrXII	+	Zinc-finger protein of unknown function; possibly involved in pre-tRNA splicing and in uptake of branched-chain amino acids; STP3 has a paralog, STP4, that arose from the whole genome duplication
1115	YGL075C	MPS2	0.234991	0.0210669	0.104863	chrVII	-	Essential membrane protein localized at nuclear envelope and SPBs; required for insertion of the newly duplicated spindle pole body into the nuclear envelope; potentially phosphorylated by Cdc28p; MPS2 has a paralog, CSM4, that arose from the whole genome duplication
1116	YJL186W	MNN5	-0.114742	0.0211452	0.105092	chrX	+	Alpha-1,2-mannosyltransferase; responsible for addition of the second alpha-1,2-linked mannose of the branches on the mannan backbone of oligosaccharides, localizes to an early Golgi compartment
1117	YKL052C	ASK1	0.18824	0.0211671	0.105092	chrXI	-	Essential subunit of the Dam1 complex (aka DASH complex); couples kinetochores to the force produced by MT depolymerization thereby aiding in chromosome segregation; phosphorylated during the cell cycle by cyclin-dependent kinases; protein abundance increases in response to DNA replication stress
1118	YOR142W	LSC1	-0.116677	0.0211697	0.105092	chrXV	+	Alpha subunit of succinyl-CoA ligase; succinyl-CoA ligase is a mitochondrial enzyme of the TCA cycle that catalyzes the nucleotide-dependent conversion of succinyl-CoA to succinate; phosphorylated
1119	YDL142C	CRD1	0.21928	0.0213022	0.105467	chrIV	-	Cardiolipin synthase; produces cardiolipin, which is a phospholipid of the mitochondrial inner membrane that is required for normal mitochondrial membrane potential and function; required to maintain tubular mitochondrial morphology and functions in mitochondrial fusion; also required for normal vacuolar ion homeostasis
1120	YDR493W	MZM1	0.279376	0.021291	0.105467	chrIV	+	Protein required for assembly of the cytochrome bc(1) complex; acts as a chaperone for Rip1p and facilitates its insertion into the complex at a late stage of assembly; localized to the mitochondrial matrix; null mutant exhibits a respiratory growth defect and reduced mitochondrial zinc levels, which is characteristic of mutations affecting bc(1) complex assembly; human LYRM7 is a functional orth…
1121	YLR075W	RPL10	0.119358	0.0212858	0.105467	chrXII	+	Ribosomal 60S subunit protein L10; responsible for joining the 40S and 60S subunits; regulates translation initiation; similar to members of the QM gene family; homologous to mammalian ribosomal protein L10 and bacterial L16; protein abundance increases in response to DNA replication stress; mutations in the human ortholog are associated with development of T-cell acute lymphoblastic leukemia and…
1122	YGL076C	RPL7A	-0.0971488	0.0213432	0.105576	chrVII	-	Ribosomal 60S subunit protein L7A; required for processing of 27SA3 pre-rRNA to 27SB pre-rRNA during assembly of large ribosomal subunit; depletion leads to a turnover of pre-rRNA; contains a conserved C-terminal Nucleic acid Binding Domain (NDB2); binds to Domain II of 25S and 5.8S rRNAs; homologous to mammalian ribosomal protein L7 and bacterial L30; RPL7A has a paralog, RPL7B, that arose from …
1123	YNL305C	BXI1	0.199579	0.0214275	0.105898	chrXIV	-	Protein involved in apoptosis; variously described as containing a BCL-2 homology (BH3) domain or as a member of the BAX inhibitor family; reported to promote apoptosis under some conditions and to inhibit it in others; localizes to ER and vacuole; may link the unfolded protein response to apoptosis via regulation of calcium-mediated signaling; translocates to mitochondria under apoptosis-inducin…
1124	YDR182W	CDC1	-0.140696	0.0214789	0.106058	chrIV	+	Putative lipid phosphatase of the endoplasmic reticulum; shows Mn2+ dependence and may affect Ca2+ signaling; mutants display actin and general growth defects and pleiotropic defects in cell cycle progression and organelle distribution
1125	YAL044W-A	YAL044W-A	0.220271	0.0215662	0.106206	chrI	+	Putative protein of unknown function; similar to S. pombe uvi31 which is a putative DNA repair protein
1126	YDL185W	VMA1	-0.0997269	0.02155	0.106206	chrIV	+	Subunit A of the V1 peripheral membrane domain of V-ATPase; protein precursor undergoes self-catalyzed splicing to yield the extein Tfp1p and the intein Vde (PI-SceI), which is a site-specific endonuclease; the V1 peripheral membrane domain of the vacuolar H+-ATPase (V-ATPase) has eight subunits
1127	YDR216W	ADR1	-0.159874	0.0215599	0.106206	chrIV	+	Carbon source-responsive zinc-finger transcription factor; required for transcription of the glucose-repressed gene ADH2, of peroxisomal protein genes, and of genes required for ethanol, glycerol, and fatty acid utilization
1128	YOR160W	MTR10	-0.16464	0.0216121	0.106338	chrXV	+	Nuclear import receptor; mediates the nuclear localization of proteins involved in mRNA-nucleus export; promotes dissociation of mRNAs from the nucleus-cytoplasm mRNA shuttling protein Npl3p; required for retrograde import of mature tRNAs; relocalizes from cytoplasm to the nuclear periphery upon DNA replication stress
1129	YPL076W	GPI2	0.249049	0.0216322	0.106343	chrXVI	+	Protein involved in the synthesis of GlcNAc-PI; GlcNAc-PI is the first intermediate in the synthesis of glycosylphosphatidylinositol (GPI) anchors; homologous to the human PIG-C protein; GlcNAc-PI stands for N-acetylglucosaminyl phosphatidylinositol
1130	YHR143W	DSE2	-0.102523	0.0218024	0.107084	chrVIII	+	Daughter cell-specific secreted protein with similarity to glucanases; degrades cell wall from the daughter side causing daughter to separate from mother; expression is repressed by cAMP
1131	YDL003W	MCD1	0.151769	0.0218508	0.107221	chrIV	+	Essential alpha-kleisin subunit of the cohesin complex; required for sister chromatid cohesion in mitosis and meiosis; apoptosis induces cleavage and translocation of a C-terminal fragment to mitochondria; expression peaks in S phase
1132	YFL033C	RIM15	-0.152773	0.0218828	0.107221	chrVI	-	Protein kinase involved in cell proliferation in response to nutrients; glucose-repressible; involved in signal transduction during cell proliferation in response to nutrients, specifically the establishment of stationary phase; identified as a regulator of IME2; phosphorylates Igo1p and Igo2p; substrate of Pho80p-Pho85p kinase
1133	YNR022C	MRPL50	0.206912	0.0218881	0.107221	chrXIV	-	Mitochondrial ribosomal protein of the large subunit; not essential for mitochondrial translation
1134	YFL002C	SPB4	-0.145511	0.021947	0.107414	chrVI	-	Putative ATP-dependent RNA helicase; nucleolar protein required for synthesis of 60S ribosomal subunits at a late step in the pathway; sediments with 66S pre-ribosomes in sucrose gradients
1135	YLL024C	SSA2	-0.133493	0.0219745	0.107454	chrXII	-	ATP-binding protein; involved in protein folding and vacuolar import of proteins; member of heat shock protein 70 (HSP70) family; associated with the chaperonin-containing T-complex; present in the cytoplasm, vacuolar membrane and cell wall; 98% identical with paralog Ssa1p, but subtle differences between the two proteins provide functional specificity with respect to propagation of yeast [URE3] …
1136	YGR288W	MAL13	-0.220975	0.0220174	0.107475	chrVII	+	MAL-activator protein; part of complex locus MAL1; nonfunctional in genomic reference strain S288C
1137	YMR074C	YMR074C	0.163354	0.0220094	0.107475	chrXIII	-	Protein with homology to human PDCD5; PDCD5 is involved in programmed cell death; N-terminal region forms a conserved triple-helix bundle structure; overexpression promotes H2O2-induced apoptosis; YMR074C is not an essential gene; protein abundance increases in response to DNA replication stress
1138	YER155C	BEM2	0.122466	0.0222973	0.108746	chrV	-	Rho GTPase activating protein (RhoGAP); involved in the control of cytoskeleton organization and cellular morphogenesis; required for bud emergence; potential GAP for Rho4p
1139	YJR002W	MPP10	-0.119723	0.0224104	0.109201	chrX	+	Component of the SSU processome and 90S preribosome; required for pre-18S rRNA processing, interacts with and controls the stability of Imp3p and Imp4p, essential for viability; similar to human Mpp10p
1140	YCL059C	KRR1	-0.127439	0.0224893	0.109253	chrIII	-	Nucleolar protein required for rRNA synthesis and ribosomal assembly; required for the synthesis of 18S rRNA and for the assembly of 40S ribosomal subunit; essential gene
1141	YGR146C	ECL1	-0.169549	0.0224996	0.109253	chrVII	-	Protein of unknown function; mitochondrial-dependent role in the extension of chronological lifespan; overexpression increases oxygen consumption and respiratory activity while deletion results in reduced oxygen consumption under conditions of caloric restriction; induced by iron homeostasis transcription factor Aft2p; multicopy suppressor of temperature sensitive hsf1 mutant; induced by treatmen…
1142	YGR255C	COQ6	0.145667	0.0224667	0.109253	chrVII	-	Putative flavin-dependent monooxygenase; involved in ubiquinone (Coenzyme Q) biosynthesis; localizes to the matrix face of the mitochondrial inner membrane in a large complex with other ubiquinone biosynthetic enzymes; human COX6 can rescue a yeast cox6 mutant and is implicated in steroid-resistant nephrotic syndrome (SRNS)
1143	YPL077C	YPL077C	0.265647	0.0224756	0.109253	chrXVI	-	Putative protein of unknown function; regulates PIS1 expression; mutant displays spore wall assembly defect in ether sensitivity screen; YPL077C is not an essential gene; YPL077C has a paralog, YBR197C, that arose from the whole genome duplication
1144	YGR063C	SPT4	0.174148	0.0225388	0.109302	chrVII	-	Component of the universally conserved Spt4/5 complex (DSIF complex); the complex has multiple roles in concert with RNA polymerases I and II, including regulation of transcription elongation, RNA processing, quality control, and transcription-coupled DNA repair; Spt4p also localizes to kinetochores and heterochromatin and affects chromosome dynamics and silencing; required for transcription thro…
1145	YNL074C	MLF3	0.153847	0.0225491	0.109302	chrXIV	-	Serine-rich protein of unknown function; predicted to be palmitoylated; overproduction suppresses growth inhibition caused by exposure to immunosuppressant leflunomide; MLF3 has a paralog, VHS2, that arose from the whole genome duplication
1146	YPR018W	RLF2	-0.155212	0.0226457	0.109675	chrXVI	+	Largest subunit (p90) of the Chromatin Assembly Complex (CAF-1); chromatin assembly by CAF-1 is important for multiple processes including silencing at telomeres, mating type loci, and rDNA; maintenance of kinetochore structure; deactivation of the DNA damage checkpoint after DNA repair; and chromatin dynamics during transcription
1147	YCL056C	PEX34	0.228647	0.0229146	0.110591	chrIII	-	Protein that regulates peroxisome populations; peroxisomal integral membrane protein; interacts with Pex11p, Pex25p, and Pex27p to control both constitutive peroxisome division and peroxisome morphology and abundance during peroxisome proliferation
1148	YKL114C	APN1	-0.153373	0.0229096	0.110591	chrXI	-	Major apurinic/apyrimidinic endonuclease; 3'-repair diesterase; involved in repair of DNA damage by oxidation and alkylating agents; also functions as a 3'-5' exonuclease to repair 7,8-dihydro-8-oxodeoxyguanosine; genetically interacts with NTG1 to maintain mitochondrial genome integrity
1149	YLR340W	RPP0	-0.106022	0.022906	0.110591	chrXII	+	Conserved ribosomal protein P0 of the ribosomal stalk; involved in interaction between translational elongation factors and the ribosome; phosphorylated on serine 302; homologous to mammalian ribosomal protein LP0 and bacterial L10
1150	YOL077W-A	ATP19	0.224545	0.0228853	0.110591	chrXV	+	Subunit k of the mitochondrial F1F0 ATP synthase; F1F0 ATP synthase is a large, evolutionarily conserved enzyme complex required for ATP synthesis; associated only with the dimeric form of ATP synthase
1151	YBR056W	YBR056W	0.133176	0.0230048	0.11093	chrII	+	Putative glycoside hydrolase of the mitochondrial intermembrane space
1152	YGL179C	TOS3	-0.206999	0.0230835	0.111195	chrVII	-	Protein kinase; related to and functionally redundant with Elm1p and Sak1p for the phosphorylation and activation of Snf1p; functionally orthologous to LKB1, a mammalian kinase associated with Peutz-Jeghers cancer-susceptibility syndrome; TOS3 has a paralog, SAK1, that arose from the whole genome duplication
1153	YMR160W	YMR160W	0.189404	0.0230997	0.111195	chrXIII	+	Protein of unknown function; green fluorescent protein (GFP)-fusion protein localizes to the membrane of the vacuole; mutant has enhanced sensitivity to overexpression of mutant huntingtin; YMR160W is not an essential gene; relative distribution within the vacuolar membrane changes upon DNA replication stress
1154	YBR015C	MNN2	-0.121794	0.023238	0.111764	chrII	-	Alpha-1,2-mannosyltransferase; responsible for addition of the first alpha-1,2-linked mannose to form the branches on the mannan backbone of oligosaccharides, localizes to an early Golgi compartment
1155	YHR033W	YHR033W	-0.246532	0.0232636	0.11179	chrVIII	+	Putative protein of unknown function; epitope-tagged protein localizes to the cytoplasm; YHR033W has a paralog, PRO1, that arose from the whole genome duplication
1156	YKL189W	HYM1	0.193041	0.023395	0.112324	chrXI	+	Component of the RAM signaling network; is involved in regulation of Ace2p activity and cellular morphogenesis, interacts with Kic1p and Sog2p, localizes to sites of polarized growth during budding and during the mating response
1157	YIL156W-B	YIL156W-B	0.215643	0.0234914	0.112495	chrIX	+
1158	YML031W	NDC1	-0.130429	0.0234547	0.112495	chrXIII	+	Subunit of the transmembrane ring of the nuclear pore complex (NPC); contributes to nucleocytoplasmic transport, NPC biogenesis and spindle pole body duplication; homologous to human NDC1
1159	YOR220W	RCN2	0.1358	0.0234762	0.112495	chrXV	+	Protein of unknown function; green fluorescent protein (GFP)-fusion protein localizes to the cytoplasm; phosphorylated in response to alpha factor; protein abundance increases in response to DNA replication stress
1160	YDL095W	PMT1	-0.113706	0.0236346	0.113076	chrIV	+	Protein O-mannosyltransferase of the ER membrane; transfers mannose from dolichyl phosphate-D-mannose to protein serine and threonine residues; 1 of 7 related proteins involved in O-glycosylation which is essential for cell wall rigidity; involved in ER quality control; amino terminus faces cytoplasm, carboxyl terminus faces ER lumen
1161	YNR014W	YNR014W	-0.243469	0.0236534	0.113076	chrXIV	+	Putative protein of unknown function; expression is cell-cycle regulated, Azf1p-dependent, and heat-inducible; YNR014W has a paralog, YMR206W, that arose from the whole genome duplication
1162	YLR099W-A	MIM2	0.247963	0.0238383	0.113862	chrXII	+
1163	YGR054W	YGR054W	-0.122035	0.023894	0.11403	chrVII	+	Eukaryotic initiation factor (eIF) 2A; associates specifically with both 40S subunits and 80 S ribosomes, and interacts genetically with both eIF5b and eIF4E; homologous to mammalian eIF2A
1164	YJL189W	RPL39	0.145167	0.0239817	0.114252	chrX	+	Ribosomal 60S subunit protein L39; required for ribosome biogenesis; loss of both Rpl31p and Rpl39p confers lethality; also exhibits genetic interactions with SIS1 and PAB1; homologous to mammalian ribosomal protein L39, no bacterial homolog
1165	YPL154C	PEP4	-0.0967429	0.0239695	0.114252	chrXVI	-	Vacuolar aspartyl protease (proteinase A); required for posttranslational precursor maturation of vacuolar proteinases; important for protein turnover after oxidative damage; plays a protective role in acetic acid induced apoptosis; synthesized as a zymogen, self-activates
1166	YER055C	HIS1	0.109452	0.0240255	0.114363	chrV	-	ATP phosphoribosyltransferase; a hexameric enzyme, catalyzes the first step in histidine biosynthesis; mutations cause histidine auxotrophy and sensitivity to Cu, Co, and Ni salts; transcription is regulated by general amino acid control
1167	YIL091C	UTP25	-0.141512	0.0241465	0.114841	chrIX	-	Nucleolar protein; required for 35S pre-RNA processing and 40S ribosomal subunit biogenesis
1168	YHR065C	RRP3	-0.145346	0.0242061	0.115021	chrVIII	-	Protein involved in rRNA processing; required for maturation of the 35S primary transcript of pre-rRNA and for cleavage leading to mature 18S rRNA; homologous to eIF-4a, which is a DEAD box RNA-dependent ATPase with helicase activity
1169	YJL122W	ALB1	-0.157355	0.0242258	0.115021	chrX	+	Shuttling pre-60S factor; involved in the biogenesis of ribosomal large subunit; interacts directly with Arx1p; responsible for Tif6p recycling defects in absence of Rei1p
1170	YKL043W	PHD1	0.158614	0.0242838	0.115198	chrXI	+	Transcriptional activator that enhances pseudohyphal growth; physically interacts with the Tup1-Cyc8 complex and recruits Tup1p to its targets; regulates expression of FLO11, an adhesin required for pseudohyphal filament formation; similar to StuA, an A. nidulans developmental regulator; potential Cdc28p substrate; PHD1 has a paralog, SOK2, that arose from the whole genome duplication
1171	YJL139C	YUR1	-0.179313	0.0243753	0.115533	chrX	-	Mannosyltransferase involved in protein N-glycosylation; member of the KTR1 family; located in the Golgi apparatus; YUR1 has a paralog, KTR2, that arose from the whole genome duplication
1172	YOR335C	ALA1	-0.105728	0.0244269	0.115679	chrXV	-	Cytoplasmic and mitochondrial alanyl-tRNA synthetase; required for protein synthesis; point mutation (cdc64-1 allele) causes cell cycle arrest at G1; lethality of null mutation is functionally complemented by human homolog
1173	YPL086C	ELP3	-0.125084	0.0244949	0.115902	chrXVI	-	Subunit of Elongator complex; Elongator is required for modification of wobble nucleosides in tRNA; exhibits histone acetyltransferase activity that is directed to histones H3 and H4; disruption confers resistance to K. lactis zymotoxin
1174	YCR046C	IMG1	0.187311	0.024565	0.115993	chrIII	-	Mitochondrial ribosomal protein of the large subunit; required for respiration and for maintenance of the mitochondrial genome
1175	YDR018C	YDR018C	-0.32525	0.0245768	0.115993	chrIV	-	Probable membrane protein with three predicted transmembrane domains; similar to C. elegans F55A11.5 and maize 1-acyl-glycerol-3-phosphate acyltransferase; YDR018C has a paralog, CST26, that arose from the whole genome duplication
1176	YOR243C	PUS7	-0.121716	0.024549	0.115993	chrXV	-	Pseudouridine synthase; catalyzes pseudouridylation at positions 35 and 56 in U2 snRNA, position 50 in 5S rRNA, position 13 in cytoplasmic tRNAs, and position 35 in pre-tRNA(Tyr); conserved in archaea, vertebrates, and some bacteria
1177	YGR245C	SDA1	-0.108664	0.0246271	0.116132	chrVII	-	Protein required for actin organization and passage through Start; highly conserved nuclear protein; required for actin cytoskeleton organization; plays a critical role in G1 events; binds Nap1p; involved in 60S ribosome biogenesis
1178	YDL200C	MGT1	-0.275816	0.0247182	0.116463	chrIV	-	DNA repair methyltransferase (6-O-methylguanine-DNA methylase); involved in protection against DNA alkylation damage
1179	YNL275W	BOR1	-0.197086	0.0247803	0.116656	chrXIV	+	Boron efflux transporter of the plasma membrane; binds HCO3-, I-, Br-, NO3- and Cl-; has similarity to the characterized boron efflux transporter A. thaliana BOR1
1180	YML032C	RAD52	-0.154175	0.0248179	0.116735	chrXIII	-	Protein that stimulates strand exchange; stimulates strand exchange by facilitating Rad51p binding to single-stranded DNA; anneals complementary single-stranded DNA; involved in the repair of double-strand breaks in DNA during vegetative growth and meiosis and UV induced sister chromatid recombination
1181	YLR064W	PER33	-0.152619	0.0250129	0.117453	chrXII	+	Protein that localizes to the endoplasmic reticulum; also associates with the nuclear pore complex; deletion extends chronological lifespan; highly conserved across species, orthologous to human TMEM33 and paralogous to Pom33p; protein abundance increases in response to DNA replication stress
1182	YMR261C	TPS3	-0.119517	0.0250096	0.117453	chrXIII	-	Regulatory subunit of trehalose-6-phosphate synthase/phosphatase; involved in synthesis of storage carbohydrate trehalose; expression is induced by stress conditions and repressed by the Ras-cAMP pathway; TPS3 has a paralog, TSL1, that arose from the whole genome duplication
1183	YDR348C	PAL1	-0.141171	0.0251537	0.117815	chrIV	-	Protein of unknown function thought to be involved in endocytosis; physically interacts with Ede1p and is found at endocytic sites at cell periphery during early stages of endocytosis; green fluorescent protein (GFP)-fusion protein localizes to bud neck; potential Cdc28p substrate; similar to S. pombe Pal1 protein; relocalizes from bud neck to cytoplasm upon DNA replication stress; PAL1 has a par…
1184	YER089C	PTC2	-0.137695	0.0251142	0.117815	chrV	-	Type 2C protein phosphatase (PP2C); dephosphorylates Hog1p to limit maximal osmostress induced kinase activity; dephosphorylates Ire1p to downregulate the unfolded protein response; dephosphorylates Cdc28p; inactivates the DNA damage checkpoint; PTC2 has a paralog, PTC3, that arose from the whole genome duplication
1185	YGL096W	TOS8	0.268107	0.0251408	0.117815	chrVII	+	Homeodomain-containing protein and putative transcription factor; found associated with chromatin; target of SBF transcription factor; induced during meiosis and under cell-damaging conditions; TOS8 has a paralog, CUP9, that arose from the whole genome duplication
1186	YNL191W	DUG3	0.191767	0.0251928	0.117899	chrXIV	+	Component of glutamine amidotransferase (GATase II); forms a complex with Dug2p to degrade glutathione (GSH) and other peptides containing a gamma-glu-X bond in an alternative pathway to GSH degradation by gamma-glutamyl transpeptidase (Ecm38p)
1187	YNL158W	PGA1	-0.219635	0.0252287	0.117968	chrXIV	+	Essential component of GPI-mannosyltransferase II; complex is responsible for second mannose addition to GPI precursors as a partner of Gpi18p; required for maturation of Gas1p and Pho8p; has synthetic genetic interactions with secretory pathway genes
1188	YJR112W-A	YJR112W-A	0.225061	0.0253339	0.118307	chrX	+	Putative protein of unknown function; identified based on homology toÿAshbya gossypii
1189	YPL235W	RVB2	-0.116016	0.0253438	0.118307	chrXVI	+	ATP-dependent DNA helicase, also known as reptin; member of the AAA+ and RuvB protein families, similar to Rvb1p; conserved component of multiple complexes including the INO80 complex, the Swr1 complex, and the R2TP complex (Rvb1-Rvb2-Tah1-Pih1); involved in multiple processes such as chromatin remodeling, box C/D snoRNP assembly, and RNA polymerase II assembly
1190	YAL040C	CLN3	-0.135462	0.0255586	0.119209	chrI	-	G1 cyclin involved in cell cycle progression; activates Cdc28p kinase to promote the G1 to S phase transition; plays a role in regulating transcription of the other G1 cyclins, CLN1 and CLN2; regulated by phosphorylation and proteolysis; acetly-CoA induces CLN3 transcription in response to nutrient repletion to promote cell-cycle entry.
1191	YBL030C	PET9	0.105042	0.0256179	0.119239	chrII	-	Major ADP/ATP carrier of the mitochondrial inner membrane; exchanges cytosolic ADP for mitochondrially synthesized ATP; also imports heme and ATP; phosphorylated; required for viability in many lab strains that carry a sal1 mutation; PET9 has a paralog, AAC3, that arose from the whole genome duplication
1192	YBL052C	SAS3	0.136195	0.0256293	0.119239	chrII	-	Histone acetyltransferase catalytic subunit of NuA3 complex; acetylates histone H3, involved in transcriptional silencing; homolog of the mammalian MOZ proto-oncogene; mutant has aneuploidy tolerance; sas3gcn5 double mutation is lethal
1193	YPL180W	TCO89	0.160449	0.0255879	0.119239	chrXVI	+	Subunit of TORC1 (Tor1p or Tor2p-Kog1p-Lst8p-Tco89p); regulates global H3K56ac; TORC1 complex regulates growth in response to nutrient availability; cooperates with Ssd1p in the maintenance of cellular integrity; deletion strains are hypersensitive to rapamycin
1194	YIL093C	RSM25	0.189691	0.0257376	0.119542	chrIX	-	Mitochondrial ribosomal protein of the small subunit
1195	YJL205C	NCE101	0.311306	0.0257299	0.119542	chrX	-
1196	YJR106W	ECM27	-0.164414	0.0258148	0.119701	chrX	+	Putative protein of unknown function; may play a role in cell wall biosynthesis, mutants are hypersensitive to Papulacandin B; null mutants have increased plasmid loss; displays a two-hybrid interaction with Pdr5p
1197	YJR122W	IBA57	0.205271	0.0258033	0.119701	chrX	+	Protein involved in incorporating iron-sulfur clusters into proteins; mitochondrial matrix protein; involved in the incorporation of iron-sulfur clusters into mitochondrial aconitase-type proteins; activates the radical-SAM family members Bio2p and Lip5p; interacts with Ccr4p in the two-hybrid system
1198	YMR041C	ARA2	0.213371	0.0258484	0.119756	chrXIII	-	NAD-dependent arabinose dehydrogenase; involved in biosynthesis of dehydro-D-arabinono-1,4-lactone; similar to plant L-galactose dehydrogenase
1199	YOL107W	YOL107W	-0.217835	0.0259189	0.119983	chrXV	+	Putative protein of unknown function; green fluorescent protein (GFP)-fusion protein localizes to the cytoplasm and colocalizes in a punctate pattern with the early golgi/COPI vesicles; YOL107W is not an essential protein
1200	YKL050C	YKL050C	0.242347	0.025992	0.120221	chrXI	-	Protein of unknown function; the YKL050W protein is a target of the SCFCdc4 ubiquitin ligase complex and YKL050W transcription is regulated by Azf1p; YKL050C has a paralog, EIS1, that arose from the whole genome duplication
1201	YJL065C	DLS1	0.213038	0.026018	0.120241	chrX	-	Subunit of ISW2/yCHRAC chromatin accessibility complex; ISW2/yCHRAC also includes Itc1p, Isw2p, and Dpb4p; involved in inheritance of telomeric silencing; DLS1 has a paralog, DPB3, that arose from the whole genome duplication
1202	YKR077W	MSA2	0.253685	0.0261714	0.120849	chrXI	+	Putative transcriptional activator; interacts with G1-specific transcription factor MBF and G1-specific promoters; MSA2 has a paralog, MSA1, that arose from the whole genome duplication
1203	YJL069C	UTP18	-0.145012	0.0262492	0.121108	chrX	-	Small-subunit processome protein involved in pre-18S rRNA maturation; part of a subunit of the 90S preribosomal particle capable of interacting directly with the 5' ETS of the 35S pre-rRNA; contains WD40 repeats
1204	YJR155W	AAD10	-0.258257	0.0263213	0.12134	chrX	+
1205	YEL012W	UBC8	0.189183	0.0264383	0.121677	chrV	+	Ubiquitin-conjugating enzyme that regulates gluconeogenesis; negatively regulates gluconeogenesis by mediating the glucose-induced ubiquitination of fructose-1,6-bisphosphatase (FBPase); cytoplasmic enzyme that catalyzes the ubiquitination of histones in vitro
1206	YMR055C	BUB2	-0.238482	0.0264197	0.121677	chrXIII	-	Mitotic exit network regulator; forms GTPase-activating Bfa1p-Bub2p complex that binds Tem1p and spindle pole bodies, blocks cell cycle progression before anaphase in response to spindle and kinetochore damage
1207	YPL094C	SEC62	-0.127894	0.0265619	0.122145	chrXVI	-	Essential subunit of Sec63 complex; with Sec61 complex, Kar2p/BiP and Lhs1p forms a channel competent for SRP-dependent and post-translational SRP-independent protein targeting and import into the ER; other members are Sec63p, Sec62p, Sec66p and Sec72p
1208	YML124C	TUB3	0.116289	0.0266496	0.122447	chrXIII	-	Alpha-tubulin; associates with beta-tubulin (Tub2p) to form tubulin dimer, which polymerizes to form microtubules; expressed at lower level than Tub1p; TUB3 has a paralog, TUB1, that arose from the whole genome duplication
1209	YOL066C	RIB2	0.189717	0.0266994	0.122574	chrXV	-	Bifunctional DRAP deaminase tRNA:pseudouridine synthase; the deaminase catalyzes the third step in riboflavin biosynthesis and the synthase catalyzes formation of pseudouridine at position 32 in cytoplasmic tRNAs; RIB2 has a paralog, PUS9, that arose from the whole genome duplication
1210	YPR010C	RPA135	-0.10687	0.0269129	0.123453	chrXVI	-	RNA polymerase I second largest subunit A135
1211	YML055W	SPC2	0.174721	0.0269682	0.123604	chrXIII	+	Subunit of signal peptidase complex; complex catalyzes cleavage of N-terminal signal sequences of proteins targeted to the secretory pathway; homologous to mammalian SPC25; other members of the complex are Spc1p, Spc1p, and Sec11p
1212	YGL116W	CDC20	0.15963	0.0271565	0.124365	chrVII	+	Activator of anaphase-promoting complex/cyclosome (APC/C); APC/C is required for metaphase/anaphase transition; directs ubiquitination of mitotic cyclins, Pds1p, and other anaphase inhibitors; cell-cycle regulated; potential Cdc28p substrate; relative distribution to the nucleus increases upon DNA replication stress
1213	YDR403W	DIT1	0.317518	0.0272597	0.124734	chrIV	+	Sporulation-specific enzyme required for spore wall maturation; involved in the production of a soluble LL-dityrosine-containing precursor of the spore wall; transcripts accumulate at the time of prospore enclosure
1214	YML054C	CYB2	0.284882	0.0273705	0.125138	chrXIII	-	Cytochrome b2 (L-lactate cytochrome-c oxidoreductase); component of the mitochondrial intermembrane space, required for lactate utilization; expression is repressed by glucose and anaerobic conditions
1215	YBL091C-A	SCS22	0.214753	0.0274302	0.125186	chrII	-	Protein involved in regulation of phospholipid metabolism; one of 6 proteins (Ist2p, Scs2p, Scs22p, Tcb1p, Tcb2p, Tcb3p) that connect ER to the plasma membrane (PM) and regulate PM phosphatidylinositol-4-phosphate (PI4P) levels by controlling access of Sac1p phosphatase to its substrate PI4P in the PM; similar to D. melanogaster inturned protein; SCS22 has a paralog, SCS2, that arose from the who…
1216	YFR037C	RSC8	0.130424	0.0274485	0.125186	chrVI	-	Component of the RSC chromatin remodeling complex; essential for viability and mitotic growth; homolog of SWI/SNF subunit Swi3p, but unlike Swi3p, does not activate transcription of reporters
1217	YLR094C	GIS3	0.176407	0.0274111	0.125186	chrXII	-	Protein of unknown function
1218	YJL014W	CCT3	-0.0999827	0.0274961	0.1253	chrX	+	Subunit of the cytosolic chaperonin Cct ring complex; related to Tcp1p, required for the assembly of actin and tubulins in vivo
1219	YGR149W	YGR149W	-0.187073	0.0275245	0.125327	chrVII	+	Putative protein of unknown function; predicted to be an integal membrane protein
1220	YKL038W	RGT1	-0.139556	0.02762	0.125556	chrXI	+	Glucose-responsive transcription factor; regulates expression of several glucose transporter (HXT) genes in response to glucose; binds to promoters and acts both as a transcriptional activator and repressor; RGT1 has a paralog, EDS1, that arose from the whole genome duplication
1221	YOR386W	PHR1	0.207276	0.0276055	0.125556	chrXV	+	DNA photolyase involved in photoreactivation; repairs pyrimidine dimers in the presence of visible light; induced by DNA damage; regulated by transcriptional repressor Rph1p
1222	YDR418W	RPL12B	-0.0909133	0.0276969	0.125597	chrIV	+	Ribosomal 60S subunit protein L12B; rpl12a rpl12b double mutant exhibits slow growth and slow translation; homologous to mammalian ribosomal protein L12 and bacterial L11; RPL12B has a paralog, RPL12A, that arose from the whole genome duplication
1223	YJR091C	JSN1	-0.126464	0.0276905	0.125597	chrX	-	Member of the Puf family of RNA-binding proteins; interacts with mRNAs encoding membrane-associated proteins; involved in localizing the Arp2/3 complex to mitochondria; overexpression causes increased sensitivity to benomyl; JSN1 has a paralog, PUF2, that arose from the whole genome duplication
1224	YNR054C	ESF2	-0.162115	0.0276841	0.125597	chrXIV	-	Essential nucleolar protein involved in pre-18S rRNA processing; binds to RNA and stimulates ATPase activity of Dbp8; involved in assembly of the small subunit (SSU) processome
1225	YIL062C	ARC15	0.143634	0.0277986	0.125955	chrIX	-	Subunit of the ARP2/3 complex; ARP2/3 is required for the motility and integrity of cortical actin patches; has mRNA binding activity
1226	YER098W	UBP9	-0.192946	0.0278489	0.12608	chrV	+	Ubiquitin-specific protease that cleaves ubiquitin-protein fusions; UBP9 has a paralog, UBP13, that arose from the whole genome duplication
1227	YOR176W	HEM15	-0.123193	0.028013	0.12672	chrXV	+	Ferrochelatase; a mitochondrial inner membrane protein, catalyzes the insertion of ferrous iron into protoporphyrin IX, the eighth and final step in the heme biosynthetic pathway
1228	YDR228C	PCF11	-0.169928	0.0280547	0.126805	chrIV	-	mRNA 3' end processing factor; essential component of cleavage and polyadenylation factor IA (CF IA), involved in pre-mRNA 3' end processing and in transcription termination; binds C-terminal domain of largest subunit of RNA pol II (Rpo21p); required for gene looping; relocalizes to the cytosol in response to hypoxia
1229	YJR058C	APS2	0.182172	0.0281409	0.127091	chrX	-	Small subunit of the clathrin-associated adaptor complex AP-2; AP-2 is involved in protein sorting at the plasma membrane; related to the sigma subunit of the mammalian plasma membrane clathrin-associated protein (AP-2) complex
1230	YGL010W	MPO1	-0.218593	0.0282352	0.127414	chrVII	+	Putative protein of unknown function; YGL010W is not an essential gene
1231	YDR365C	ESF1	-0.100612	0.0284053	0.127766	chrIV	-	Nucleolar protein involved in pre-rRNA processing; depletion causes severely decreased 18S rRNA levels
1232	YFR041C	ERJ5	-0.162382	0.0283952	0.127766	chrVI	-	Type I membrane protein with a J domain; required to preserve the folding capacity of the endoplasmic reticulum; loss of the non-essential ERJ5 gene leads to a constitutively induced unfolded protein response
1233	YOL103W	ITR2	-0.11649	0.0283679	0.127766	chrXV	+	Myo-inositol transporter; member of the sugar transporter superfamily; expressed constitutively; ITR2 has a paralog, ITR1, that arose from the whole genome duplication
1234	YPR095C	SYT1	-0.143428	0.0283527	0.127766	chrXVI	-	Guanine nucleotide exchange factor (GEF) for Arf proteins; promotes activation of Arl1p, which recruits Imh1p to the Golgi; involved in vesicular transport; member of the Sec7-domain family; contains a PH domain
1235	YFL017C	GNA1	0.157943	0.0284691	0.12795	chrVI	-	Glucosamine-6-phosphate acetyltransferase; evolutionarily conserved; required for multiple cell cycle events including passage through START, DNA synthesis, and mitosis; involved in UDP-N-acetylglucosamine synthesis, forms GlcNAc6P from AcCoA
1236	YBR197C	YBR197C	0.225312	0.0285586	0.128248	chrII	-	Protein of unknown function; green fluorescent protein (GFP)-fusion protein localizes to the cytoplasm and nucleus; YBR197C is not an essential gene; relative distribution to the nucleus increases upon DNA replication stress; YBR197C has a paralog, YPL077C, that arose from the whole genome duplication
1237	YDL236W	PHO13	0.108968	0.0288157	0.129298	chrIV	+	Alkaline phosphatase specific for p-nitrophenyl phosphate; also has protein phosphatase activity
1238	YMR131C	RRB1	-0.110646	0.0288741	0.129456	chrXIII	-	Nuclear protein involved in early steps of ribosome biogenesis; physically interacts with the ribosomal protein Rpl3p; essential gene
1239	YMR191W	SPG5	-0.175336	0.0289586	0.129687	chrXIII	+	Protein required for proteasome assembly during quiescence; binds to base of the proteasome regulartory particle; required for survival at high temperature during stationary phase; not required for growth on nonfermentable carbon sources
1240	YOR244W	ESA1	0.171447	0.0289724	0.129687	chrXV	+	Catalytic subunit of the histone acetyltransferase complex (NuA4); acetylates four conserved internal lysines of histone H4 N-terminal tail and can acetylate histone H2A; required for cell cycle progression and transcriptional silencing at the rDNA locus and regulation of autophagy
1241	YDR298C	ATP5	0.127755	0.0291248	0.129951	chrIV	-	Subunit 5 of the stator stalk of mitochondrial F1F0 ATP synthase; F1F0 ATP synthase is a large, evolutionarily conserved enzyme complex required for ATP synthesis; homologous to bovine subunit OSCP (oligomycin sensitivity-conferring protein); phosphorylated
1242	YEL044W	IES6	0.167047	0.0291069	0.129951	chrV	+	Component of the INO80 chromatin remodeling complex; critical for INO80 function; involved in regulation of chromosome segregation and maintenance of normal centromeric chromatin structure; human ortholog INO80C is a member of the human INO80 complex; implicated in DNA repair based on genetic interactions with RAD52 epistasis genes
1243	YPL212C	PUS1	-0.127175	0.0290745	0.129951	chrXVI	-	tRNA:pseudouridine synthase; introduces pseudouridines at positions 26-28, 34-36, 65, and 67 of tRNA; nuclear protein that appears to be involved in tRNA export; also acts on U2 snRNA; PUS1 has a paralog, PUS2, that arose from the whole genome duplication
1244	YPR011C	YPR011C	0.171863	0.0291016	0.129951	chrXVI	-	Mitochondrial transporter; major substrates are adenosine 5'-phosphosulfate (APS) and 3'-phospho-adenosine 5'-phosphosulfate (PAPS); member of the mitochondrial carrier family; the authentic, non-tagged protein is detected in highly purified mitochondria in high-throughput studies
1245	YDR276C	PMP3	0.147467	0.0291898	0.130136	chrIV	-	Small plasma membrane protein; confers resistance to amphotericin B and is a potential target of this common antifungal drug; related to a family of plant polypeptides that are overexpressed under high salt concentration or low temperature; not essential for viability; deletion causes hyperpolarization of the plasma membrane potential
1246	YER068W	MOT2	-0.150402	0.0292257	0.130191	chrV	+	Ubiquitin-protein ligase subunit of the CCR4-NOT complex; with Ubc4p, ubiquitinates nascent polypeptide-associated complex subunits and histone demethyase Jhd2p; CCR4-NOT has roles in transcription regulation, mRNA degradation, and post-transcriptional modifications; regulates levels of DNA Polymerase-{alpha} to promote efficient and accurate DNA replication
1247	YDL035C	GPR1	-0.129681	0.0293236	0.130523	chrIV	-	Plasma membrane G protein coupled receptor (GPCR); interacts with the heterotrimeric G protein alpha subunit, Gpa2p, and with Plc1p; sensor that integrates nutritional signals with the modulation of cell fate via PKA and cAMP synthesis
1248	YLR170C	APS1	0.168229	0.0293915	0.13072	chrXII	-	Small subunit of the clathrin-associated adaptor complex AP-1; AP-1 is involved in protein sorting at the trans-Golgi network; homolog of the sigma subunit of the mammalian clathrin AP-1 complex
1249	YML130C	ERO1	-0.120525	0.0294872	0.131041	chrXIII	-	Thiol oxidase required for oxidative protein folding in the ER; essential for maintaining proper redox balance in ER; feedback regulation of Ero1p occurs via reduction and oxidation of Ero1p regulatory bonds; reduced Pdi1p activates Ero1p by direct reduction of Ero1p regulatory bonds; depletion of thiol substrates and accumulation of oxidized Pdi1p results in inactivation of Ero1p by both Pdi1p-m…
1250	YPR080W	TEF1	-0.116089	0.0295882	0.131385	chrXVI	+
1251	YCR028C-A	RIM1	0.127639	0.029716	0.131847	chrIII	-	ssDNA-binding protein essential for mitochondrial genome maintenance; involved in mitochondrial DNA replication
1252	YGR144W	THI4	0.277056	0.0297607	0.13194	chrVII	+	Thiazole synthase; abundant protein involved in the formation of the thiazole moiety of thiamine during thiamine biosynthesis; acts more as a co-substrate rather than an enzyme by providing the sulphur source for thiazole formation; undergoes a single turnover only; required for mitochondrial genome stability in response to DNA damaging agents
1253	YHR032W	ERC1	-0.141324	0.0298257	0.132123	chrVIII	+	Member of the multi-drug and toxin extrusion (MATE) family; the MATE family is part of the multidrug/oligosaccharidyl-lipid/polysaccharide (MOP) exporter superfamily; overproduction confers ethionine resistance and accumulation of S-adenosylmethionine
1254	YIL004C	BET1	0.19459	0.0300357	0.132854	chrIX	-	Type II membrane protein required for vesicular transport; required for vesicular transport between the endoplasmic reticulum and Golgi complex; v-SNARE with similarity to synaptobrevins
1255	YKL218C	SRY1	-0.17656	0.0300386	0.132854	chrXI	-	3-hydroxyaspartate dehydratase; deaminates L-threo-3-hydroxyaspartate to form oxaloacetate and ammonia; required in the presence of hydroxyaspartate; highly similar to mouse serine racemase (Srr) but has no serine racemase activity
1256	YJL093C	TOK1	-0.144531	0.0301154	0.133087	chrX	-	Outward-rectifier potassium channel of the plasma membrane; has two pore domains in tandem, each of which forms a functional channel permeable to potassium; carboxy tail functions to prevent inner gate closures; target of K1 toxin
1257	YNL218W	MGS1	-0.208136	0.0301645	0.133199	chrXIV	+	Protein with DNA-dependent ATPase and ssDNA annealing activities; involved in maintenance of genome; interacts functionally with DNA polymerase delta; homolog of human Werner helicase interacting protein (WHIP); forms nuclear foci upon DNA replication stress
1258	YDR420W	HKR1	-0.142806	0.0302819	0.133611	chrIV	+	Mucin family member that functions as an osmosensor in the HOG pathway; functions in the Sho1p-mediated HOG pathway with Msb2p; proposed to be a negative regulator of filamentous growth; mutant displays defects in beta-1,3 glucan synthesis and bud site selection
1259	YOR148C	SPP2	0.208693	0.0305142	0.134529	chrXV	-	Essential protein that promotes the first step of splicing; required for the final stages of spliceosome maturation; interacts with Prp2p, which may release Spp2p from the spliceosome following the first cleavage reaction
1260	YBR085W	AAC3	-0.253394	0.0306397	0.134818	chrII	+	Mitochondrial inner membrane ADP/ATP translocator; exchanges cytosolic ADP for mitochondrially synthesized ATP; expressed under anaerobic conditions; similar to Aac1p; has roles in maintenance of viability and in respiration; AAC3 has a paralog, PET9, that arose from the whole genome duplication
1261	YHR142W	CHS7	-0.14242	0.0306526	0.134818	chrVIII	+	Protein of unknown function; may be involved in chitin biosynthesis by regulation of Chs3p export from the ER; relocalizes from bud neck to ER upon DNA replication stress
1262	YOR048C	RAT1	-0.121025	0.0306519	0.134818	chrXV	-	Nuclear 5' to 3' single-stranded RNA exonuclease; involved in RNA metabolism, including rRNA and snRNA processing as well as poly (A+) dependent and independent mRNA transcription termination
1263	YDR068W	DOS2	0.161811	0.0307051	0.134942	chrIV	+	Protein of unknown function; green fluorescent protein (GFP)-fusion protein localizes to the cytoplasm
1264	snR83	SNR83	0.284891	0.0307539	0.13505	chrXIII	+
1265	YAL035W	FUN12	-0.10944	0.0308932	0.135489	chrI	+	Translation initiation factor eIF5B; GTPase that promotes Met-tRNAiMet binding to ribosomes and ribosomal subunit joining; promotes GTP-dependent maturation of 18S rRNA by Nob1p; protein abundance increases in response to DNA replication stress; homolog of bacterial IF2
1266	YDR432W	NPL3	-0.139117	0.0309027	0.135489	chrIV	+	RNA-binding protein; promotes elongation, regulates termination, and carries poly(A) mRNA from nucleus to cytoplasm; represses translation initiation by binding eIF4G; required for pre-mRNA splicing; interacts with E3 ubiquitin ligase Bre1p, linking histone ubiquitination to mRNA processing; may have role in telomere maintenance; dissociation from mRNAs promoted by Mtr10p; phosphorylated by Sky1p…
1267	YGL220W	FRA2	0.190688	0.030956	0.135615	chrVII	+	Protein involved in negative regulation of iron regulon transcription; forms an iron independent complex with Fra2p, Grx3p, and Grx4p; null mutant fails to repress iron regulon and is sensitive to nickel
1268	YBR044C	TCM62	0.159854	0.0311893	0.13653	chrII	-	Protein involved in assembly of the succinate dehydrogenase complex; mitochondrial; putative chaperone
1269	YKL090W	CUE2	-0.214217	0.0312199	0.136556	chrXI	+	Protein of unknown function; has two CUE domains that bind ubiquitin, which may facilitate intramolecular monoubiquitination
1270	YKL091C	YKL091C	0.176638	0.0313583	0.137054	chrXI	-	Putative phosphatidylinositol/phosphatidylcholine transfer protein; possibly involved in lipid metabolism; localizes to the nucleus; contains a CRAL/TRIO domain and binds several lipids in a large-scale study; YKL091C has a paralog, SEC14, that arose from the whole genome duplication
1271	YDR210W	YDR210W	0.175651	0.0313903	0.137086	chrIV	+	Predicted tail-anchored plasma membrane protein; contains a conserved CYSTM module; related proteins in other organisms may be involved in response to stress; green fluorescent protein (GFP)-fusion protein localizes to the cell periphery
1272	YMR034C	YMR034C	0.20228	0.0314602	0.137283	chrXIII	-	Putative transporter; member of the SLC10 carrier family; identified in a transposon mutagenesis screen as a gene involved in azole resistance; YMR034C is not an essential gene
1273	YML078W	CPR3	0.132433	0.0316045	0.137804	chrXIII	+	Mitochondrial peptidyl-prolyl cis-trans isomerase (cyclophilin); catalyzes the cis-trans isomerization of peptide bonds N-terminal to proline residues; involved in protein refolding after import into mitochondria
1274	YDR262W	YDR262W	0.150104	0.0317508	0.138225	chrIV	+	Putative protein of unknown function; green fluorescent protein (GFP)-fusion protein localizes to the vacuole and is induced in response to the DNA-damaging agent MMS; gene expression increases in response to Zymoliase treatment
1275	YNR037C	RSM19	0.21747	0.031732	0.138225	chrXIV	-	Mitochondrial ribosomal protein of the small subunit; has similarity to E. coli S19 ribosomal protein
1276	YPR196W	YPR196W	0.282712	0.0318178	0.138408	chrXVI	+	Putative maltose-responsive transcription factor
1277	YGR143W	SKN1	0.125968	0.0319242	0.138763	chrVII	+	Protein involved in sphingolipid biosynthesis; type II membrane protein; SKN1 has a paralog, KRE6, that arose from the whole genome duplication
1278	YLR179C	YLR179C	-0.125843	0.0320908	0.139378	chrXII	-	Protein of unknown function with similarity to Tfs1p; transcription is activated by paralogous proteins Yrm1p and Yrr1p along with proteins involved in multidrug resistance; GFP-tagged protein localizes to the cytoplasm and nucleus
1279	YNL153C	GIM3	0.151749	0.0321319	0.139447	chrXIV	-	Subunit of the heterohexameric cochaperone prefoldin complex; prefoldin binds specifically to cytosolic chaperonin and transfers target proteins to it; prefoldin complex also localizes to chromatin of actively transcribed genes in the nucleus and facilitates transcriptional elongation
1280	YDL171C	GLT1	-0.100287	0.0321959	0.139517	chrIV	-	NAD(+)-dependent glutamate synthase (GOGAT); synthesizes glutamate from glutamine and alpha-ketoglutarate; with Gln1p, forms the secondary pathway for glutamate biosynthesis from ammonia; expression regulated by nitrogen source
1281	YNR026C	SEC12	-0.178151	0.0321982	0.139517	chrXIV	-	Guanine nucleotide exchange factor (GEF); activates Sar1p by catalyzing the exchange of GDP for GTP; required for the initiation of COPII vesicle formation in ER to Golgi transport; glycosylated integral membrane protein of the ER; SEC12 has a paralog, SED4, that arose from the whole genome duplication
1282	YBR188C	NTC20	0.236741	0.0323872	0.140227	chrII	-	Member of the NineTeen Complex (NTC); this complex contains Prp19p and stabilizes U6 snRNA in catalytic forms of the spliceosome containing U2, U5, and U6 snRNAs
1283	YDR388W	RVS167	0.11554	0.0325774	0.14051	chrIV	+	Actin-associated protein with roles in endocytosis and exocytosis; interacts with Rvs161p to regulate actin cytoskeleton, endocytosis, and viability following starvation or osmotic stress; recruited to bud tips by Gyl1p and Gyp5p during polarized growth; homolog of mammalian amphiphysin
1284	YGL125W	MET13	-0.191112	0.0325749	0.14051	chrVII	+	Major isozyme of methylenetetrahydrofolate reductase; catalyzes the reduction of 5,10-methylenetetrahydrofolate to 5-methyltetrahydrofolate in the methionine biosynthesis pathway
1285	YMR047C	NUP116	-0.105742	0.0325072	0.14051	chrXIII	-	FG-nucleoporin component of central core of the nuclear pore complex; contributes directly to nucleocytoplasmic transport and maintenance of the nuclear pore complex (NPC) permeability barrier; forms a stable association with Nup82p, Gle2p and two other FG-nucleoporins (Nsp1p and Nup159p); NUP116 has a paralog, NUP100, that arose from the whole genome duplication
1286	YMR061W	RNA14	0.125862	0.0325792	0.14051	chrXIII	+	Component of the cleavage and polyadenylation factor I (CF I); CF 1, composed of the CF 1A complex (Rna14p, Rna15p, Clp1p, Pcf11p) and Hrp1, is involved in cleavage and polyadenylation of mRNA 3' ends; bridges interaction between Rna15p and Hrp1p in the CF I complex; mutant displays reduced transcription elongation in the G-less-based run-on (GLRO) assay; required for gene looping; relocalizes to…
1287	YPL190C	NAB3	-0.117604	0.0325437	0.14051	chrXVI	-	RNA-binding protein, subunit of Nrd1 complex (Nrd1p-Nab3p-Sen1p); complex interacts with the exosome to mediate 3&#8242; end formation of some mRNAs, snRNAs, snoRNAs, and CUTs; required for termination of non-poly(A) transcripts and efficient splicing
1288	YLR096W	KIN2	-0.125539	0.032658	0.140741	chrXII	+	Serine/threonine protein kinase involved in regulation of exocytosis; localizes to the cytoplasmic face of the plasma membrane; KIN2 has a paralog, KIN1, that arose from the whole genome duplication
1289	YIL148W	RPL40A	0.0977269	0.032706	0.140838	chrIX	+	Ubiquitin-ribosomal 60S subunit protein L40A fusion protein; cleaved to yield ubiquitin and ribosomal protein L40A; ubiquitin may facilitate assembly of the ribosomal protein into ribosomes; homologous to mammalian ribosomal protein L40, no bacterial homolog; RPL40A has a paralog, RPL40B, that arose from the whole genome duplication; relative distribution to the nucleus increases upon DNA replica…
1290	YOR209C	NPT1	-0.0999449	0.0328194	0.141217	chrXV	-	Nicotinate phosphoribosyltransferase; acts in the salvage pathway of NAD+ biosynthesis; required for silencing at rDNA and telomeres and has a role in silencing at mating-type loci; localized to the nucleus
1291	YDL124W	YDL124W	-0.115129	0.0329815	0.141696	chrIV	+	NADPH-dependent alpha-keto amide reductase; reduces aromatic alpha-keto amides, aliphatic alpha-keto esters, and aromatic alpha-keto esters; member of the aldo-keto reductase (AKR) family; protein abundance increases in response to DNA replication stress
1292	YDR400W	URH1	0.16072	0.0329686	0.141696	chrIV	+	Uridine nucleosidase (uridine-cytidine N-ribohydrolase); cleaves N-glycosidic bonds in nucleosides; involved in the pyrimidine salvage and nicotinamide riboside salvage pathways
1293	YCR002C	CDC10	-0.12179	0.0331326	0.142125	chrIII	-	Component of the septin ring, required for cytokinesis; septins are GTP-binding proteins that assemble into rod-like hetero-oligomers that can associate to form filaments; septin rings at the mother-bud neck act as scaffolds for recruiting cell division factors and as barriers to prevent diffusion of specific proteins between mother and daughter cells; N-terminus interacts with phosphatidylinosit…
1294	YPR120C	CLB5	0.203105	0.0331241	0.142125	chrXVI	-	B-type cyclin involved in DNA replication during S phase; activates Cdc28p to promote initiation of DNA synthesis; functions in formation of mitotic spindles along with Clb3p and Clb4p; most abundant during late G1 phase; CLB5 has a paralog, CLB6, that arose from the whole genome duplication
1295	YLR178C	TFS1	0.20318	0.0332177	0.14238	chrXII	-	Protein that interacts with and inhibits carboxypeptidase Y and Ira2p; phosphatidylethanolamine-binding protein (PEBP) family member; targets to vacuolar membranes during stationary phase; acetylated by NatB N-terminal acetyltransferase; protein abundance increases in response to DNA replication stress
1296	YDR456W	NHX1	-0.148188	0.0333509	0.142841	chrIV	+	Na+/H+ and K+/H+ exchanger; required for intracellular sequestration of Na+ and K+; located in the vacuole and late endosome compartments; required for osmotolerance to acute hypertonic shock and for vacuolar fusion; ortholog of human NHE9, which is linked to autism
1297	YLR079W	SIC1	0.168471	0.0334359	0.142984	chrXII	+	Cyclin-dependent kinase inhibitor (CKI); inhibitor of Cdc28-Clb kinase complexes that controls G1/S phase transition, preventing premature S phase and ensuring genomic integrity; phosphorylated by Clb5/6-Cdk1 and Cln1/2-Cdk1 kinase which regulate timing of Sic1p degradation; phosphorylation targets Sic1p for SCF(CDC4)-dependent turnover; functional homolog of mammalian Kip1
1298	YOR061W	CKA2	-0.112224	0.0334153	0.142984	chrXV	+	Alpha' catalytic subunit of casein kinase 2 (CK2); CK2 is a Ser/Thr protein kinase with roles in cell growth and proliferation; CK2, comprised of CKA1, CKA2, CKB1 and CKB2, has many substrates including transcription factors and all RNA polymerases; protein abundance increases in response to DNA replication stress; regulates Fkh1p-mediated donor preference during mating-type switching
1299	YPR089W	YPR089W	-0.12388	0.0336148	0.143639	chrXVI	+	Protein of unknown function; exhibits genetic interaction with ERG11 and protein-protein interaction with Hsp82p
1300	YDR356W	SPC110	0.131277	0.0338386	0.144484	chrIV	+	Inner plaque spindle pole body (SPB) component; ortholog of human kendrin; involved in connecting nuclear microtubules to SPB; interacts with Tub4p-complex and calmodulin; phosphorylated by Mps1p in cell cycle-dependent manner
1301	YLR173W	YLR173W	-0.186682	0.0339163	0.144704	chrXII	+	Putative protein of unknown function
1302	YML067C	ERV41	0.131863	0.0340437	0.145137	chrXIII	-	Protein localized to COPII-coated vesicles; forms a complex with Erv46p; involved in the membrane fusion stage of transport; has homology to human ERGIC2 (PTX1) protein
1303	YDR524C-B	YDR524C-B	0.250413	0.0340737	0.145153	chrIV	-	Putative protein of unknown function; YDR524C-B has a paralog, YCL048W-A, that arose from the whole genome duplication
1304	YHR002W	LEU5	0.224897	0.0341172	0.145176	chrVIII	+
1305	YNL240C	NAR1	0.176456	0.0341315	0.145176	chrXIV	-	Subunit of the cytosolic iron-sulfur (FeS) protein assembly machinery; required for maturation of cytosolic and nuclear FeS proteins and for normal resistance to oxidative stress; homologous to human Narf
1306	YER010C	YER010C	0.174843	0.0342264	0.145469	chrV	-	Bifunctional HMG aldolase/oxaloacetate decarboxylase; requires divalent metal ions for activity; competitively inhibited by oxalate; forms a ring-shaped homotrimer; similar to members of the prokaryotic RraA family of class II (divalent metal ion dependent) pyruvate aldolases from the meta cleavage pathways of protocatechuate and gallate
1307	YER043C	SAH1	-0.0978482	0.0343055	0.145607	chrV	-	S-adenosyl-L-homocysteine hydrolase; catabolizes S-adenosyl-L-homocysteine which is formed after donation of the activated methyl group of S-adenosyl-L-methionine (AdoMet) to an acceptor; regulates cellular lipid homoeostasis by regulating phosphatidylcholine(PC)synthesis and triacylglycerol (TG) levels
1308	YPL234C	VMA11	0.105664	0.0343114	0.145607	chrXVI	-	Vacuolar ATPase V0 domain subunit c'; involved in proton transport activity; hydrophobic integral membrane protein (proteolipid) containing four transmembrane segments; N and C termini are in the vacuolar lumen
1309	YIL013C	PDR11	-0.232953	0.0343519	0.145628	chrIX	-	ATP-binding cassette (ABC) transporter; multidrug transporter involved in multiple drug resistance; mediates sterol uptake when sterol biosynthesis is compromised; regulated by Pdr1p; required for anaerobic growth; PDR11 has a paralog, AUS1, that arose from the whole genome duplication
1310	YML034W	SRC1	0.131641	0.0343687	0.145628	chrXIII	+	Inner nuclear membrane protein; highly enriched at telomeres and subtelomeric regions; functions in regulation of subtelomeric genes and is linked to TREX (transcription export) factors; SRC1 produces 2 splice variant proteins with different functions; alternative splicing of SRC1 pre-mRNA is promoted by Hub1p; mutant has aneuploidy tolerance; SEC1 has a paralog, HEH2, that arose from the whole g…
1311	YJR004C	SAG1	0.203086	0.0345148	0.146136	chrX	-	Alpha-agglutinin of alpha-cells; binds to Aga1p during agglutination, N-terminal half is homologous to the immunoglobulin superfamily and contains binding site for a-agglutinin, C-terminal half is highly glycosylated and contains GPI anchor
1312	YJL082W	IML2	-0.127084	0.0345845	0.146319	chrX	+	Protein of unknown function; the authentic, non-tagged protein is detected in highly purified mitochondria in high-throughput studies; protein abundance increases in response to DNA replication stress; IML2 has a paralog, YKR018C, that arose from the whole genome duplication
1313	YOL102C	TPT1	0.16712	0.0346736	0.146584	chrXV	-	tRNA 2'-phosphotransferase; catalyzes the final step in yeast tRNA splicing: the transfer of the 2'-PO(4) from the splice junction to NAD(+) to form ADP-ribose 1''-2''cyclic phosphate and nicotinamide
1314	YPR119W	CLB2	0.153324	0.0347493	0.146793	chrXVI	+	B-type cyclin involved in cell cycle progression; activates Cdc28p to promote the transition from G2 to M phase; accumulates during G2 and M, then targeted via a destruction box motif for ubiquitin-mediated degradation by the proteasome; CLB2 has a paralog, CLB1, that arose from the whole genome duplication
1315	YHR010W	RPL27A	0.109407	0.0348057	0.146919	chrVIII	+	Ribosomal 60S subunit protein L27A; homologous to mammalian ribosomal protein L27, no bacterial homolog; RPL27A has a paralog, RPL27B, that arose from the whole genome duplication
1316	YCR075C	ERS1	0.194818	0.0349214	0.147103	chrIII	-	Protein with similarity to human cystinosin; cystinosin is a H(+)-driven transporter involved in L-cystine export from lysosomes and implicated in the disease cystinosis; contains seven transmembrane domains
1317	YFR018C	YFR018C	0.170106	0.0349394	0.147103	chrVI	-	Putative protein of unknown function
1318	YJL060W	BNA3	0.135661	0.0349551	0.147103	chrX	+	Kynurenine aminotransferase; catalyzes formation of kynurenic acid from kynurenine; potential Cdc28p substrate
1319	YNL304W	YPT11	0.22811	0.0349486	0.147103	chrXIV	+	Putative Rab family GTPase that interacts with the C-terminal domain of Myo2p; mediates distribution of mitochondria and endoplasmic reticuli to daughter cells
1320	YMR286W	MRPL33	0.218235	0.0351735	0.14791	chrXIII	+	Mitochondrial ribosomal protein of the large subunit
1321	YMR196W	YMR196W	-0.166466	0.0352818	0.148253	chrXIII	+	Putative protein of unknown function; green fluorescent protein (GFP)-fusion protein localizes to the cytoplasm; YMR196W is not an essential gene
1322	YGL236C	MTO1	-0.177085	0.0353446	0.148405	chrVII	-	Mitochondrial protein; forms a heterodimer complex with Mss1p that performs the 5-carboxymethylaminomethyl modification of the wobble uridine base in mitochondrial tRNAs; required for respiration in paromomycin-resistant 15S rRNA mutants
1323	YNL301C	RPL18B	-0.121942	0.0354644	0.148795	chrXIV	-	Ribosomal 60S subunit protein L18B; homologous to mammalian ribosomal protein L18, no bacterial homolog; RPL18B has a paralog, RPL18A, that arose from the whole genome duplication
1324	YLR287C-A	RPS30A	0.120258	0.035576	0.149151	chrXII	-	Protein component of the small (40S) ribosomal subunit; homologous to mammalian ribosomal protein S30, no bacterial homolog; RPS30A has a paralog, RPS30B, that arose from the whole genome duplication
1325	YCR059C	YIH1	0.178125	0.0356636	0.149405	chrIII	-	Negative regulator of eIF2 kinase Gcn2p; competes with Gcn2p for binding to Gcn1p; may contribute to regulation of translation in response to starvation via regulation of Gcn2p; binds to monomeric actin and to ribosomes and polyribosomes; ortholog of mammalian IMPACT
1326	YBR233W	PBP2	-0.19491	0.0357078	0.149478	chrII	+	RNA binding protein; has similarity to mammalian heterogeneous nuclear RNP K protein, involved in the regulation of telomere position effect and telomere length; relative distribution to the nucleus increases upon DNA replication stress
1327	YMR202W	ERG2	-0.134223	0.0357529	0.149554	chrXIII	+	C-8 sterol isomerase; catalyzes the isomerization of the delta-8 double bond to the delta-7 position at an intermediate step in ergosterol biosynthesis
1328	YMR263W	SAP30	0.178015	0.0358165	0.149707	chrXIII	+	Component of Rpd3L histone deacetylase complex; involved in silencing at telomeres, rDNA, and silent mating-type loci; involved in telomere maintenance
1329	YJR012C	YJR012C	0.220642	0.0359179	0.149793	chrX	-	Essential protein of unknown function; proposed involvement in transport based on mass spectrometry analysis of copurifying proteins; partially overlaps neighboring ORF, GPI14/YJR013W
1330	YNL162W-A	YNL162W-A	0.302693	0.0358723	0.149793	chrXIV	+	Putative protein of unknown function; identified by homology
1331	YNL327W	EGT2	-0.104593	0.0359101	0.149793	chrXIV	+	Glycosylphosphatidylinositol (GPI)-anchored cell wall endoglucanase; required for proper cell separation after cytokinesis; expression is activated by Swi5p and tightly regulated in a cell cycle-dependent manner
1332	YJL044C	GYP6	-0.130104	0.0359512	0.149819	chrX	-	GTPase-activating protein (GAP) for yeast Rab family member Ypt6p; involved in vesicle mediated protein transport
1333	YLR084C	RAX2	0.142566	0.0360811	0.150248	chrXII	-	N-glycosylated protein; involved in the maintenance of bud site selection during bipolar budding; localization requires Rax1p; RAX2 mRNA stability is regulated by Mpt5p
1334	YLR435W	TSR2	0.14711	0.0362765	0.150948	chrXII	+	Protein with a potential role in pre-rRNA processing
1335	YBR284W	YBR284W	-0.273743	0.0363609	0.151186	chrII	+	Putative metallo-dependent hydrolase superfamily protein; similar to AMP deaminases but lacks key catalytic residues and does not rescue purine nucleotide metabolic defect of quadruple aah1 ade8 amd1 his1 mutant; null mutant exhibits longer telomeres, altered Ty mobility, decreased resistance to rapamycin and wortmannin; induced in response to hydrostatic pressure; not an essential gene; YBR284W …
1336	YNL135C	FPR1	0.100009	0.0366112	0.152113	chrXIV	-	Peptidyl-prolyl cis-trans isomerase (PPIase); binds to the drugs FK506 and rapamycin; also binds to the nonhistone chromatin binding protein Hmo1p and may regulate its assembly or function
1337	YDL145C	COP1	-0.0954028	0.0367343	0.152511	chrIV	-	Alpha subunit of COPI vesicle coatomer complex; complex surrounds transport vesicles in the early secretory pathway
1338	YOR347C	PYK2	0.159103	0.0371441	0.154097	chrXV	-	Pyruvate kinase; appears to be modulated by phosphorylation; transcription repressed by glucose, and Pyk2p may be active under low glycolytic flux; PYK2 has a paralog, CDC19, that arose from the whole genome duplication
1339	YNL167C	SKO1	-0.137376	0.0373754	0.154906	chrXIV	-	Basic leucine zipper transcription factor of the ATF/CREB family; forms a complex with Tup1p and Cyc8p to both activate and repress transcription; cytosolic and nuclear protein involved in osmotic and oxidative stress responses
1340	YOR151C	RPB2	-0.105832	0.0373949	0.154906	chrXV	-	RNA polymerase II second largest subunit B150; part of central core; similar to bacterial beta subunit
1341	YCR098C	GIT1	0.277234	0.037465	0.15508	chrIII	-	Plasma membrane permease; mediates uptake of glycerophosphoinositol and glycerophosphocholine as sources of the nutrients inositol and phosphate; expression and transport rate are regulated by phosphate and inositol availability
1342	YNL111C	CYB5	-0.169386	0.0375339	0.15525	chrXIV	-	Cytochrome b5; involved in the sterol and lipid biosynthesis pathways; acts as an electron donor to support sterol C5-6 desaturation
1343	YDL160C	DHH1	-0.117496	0.0376628	0.155276	chrIV	-	Cytoplasmic DExD/H-box helicase, stimulates mRNA decapping; coordinates distinct steps in mRNA function and decay, interacts with both the decapping and deadenylase complexes, role in translational repression, mRNA decay, and processing body dynamics; may have a role in mRNA export; C-terminus of Dhh1p interacts with Ngr1p and promotes POR1, but not EDC1 mRNA decay; forms cytoplasmic foci upon DN…
1344	YDL223C	HBT1	-0.187249	0.0376798	0.155276	chrIV	-	Shmoo tip protein, substrate of Hub1p ubiquitin-like protein; mutants are defective for mating projection formation, thereby implicating Hbt1p in polarized cell morphogenesis; HBT1 has a paralog, YNL195C, that arose from the whole genome duplication
1345	YLL034C	RIX7	-0.110429	0.0376577	0.155276	chrXII	-	Putative ATPase of the AAA family; required for export of pre-ribosomal large subunits from the nucleus; distributed between the nucleolus, nucleoplasm, and nuclear periphery depending on growth conditions
1346	YPR025C	CCL1	0.181538	0.037649	0.155276	chrXVI	-	Cyclin associated with protein kinase Kin28p; Kin28p is the TFIIH-associated carboxy-terminal domain (CTD) kinase involved in transcription initiation at RNA polymerase II promoters
1347	snR77	SNR77	-0.294375	0.0375905	0.155276	chrXIII	+
1348	YER021W	RPN3	-0.0997734	0.0377447	0.155428	chrV	+	Essential non-ATPase regulatory subunit of the 26S proteasome lid; similar to the p58 subunit of the human 26S proteasome; temperature-sensitive alleles cause metaphase arrest, suggesting a role for the proteasome in cell cycle control
1349	YNL284C-B	YNL284C-B	0.269686	0.0378222	0.155631	chrXIV	-
1350	YCR020C	PET18	0.288113	0.0378971	0.155824	chrIII	-	Protein of unknown function; has weak similarity to proteins involved in thiamin metabolism; expression is induced in the absence of thiamin
1351	YBR161W	CSH1	-0.166303	0.0379791	0.155924	chrII	+	Mannosylinositol phosphorylceramide (MIPC) synthase catalytic subunit; forms a complex with regulatory subunit Csg2p; function in sphingolipid biosynthesis is overlapping with that of Sur1p; CSH1 has a paralog, SUR1, that arose from the whole genome duplication
1352	YKR068C	BET3	0.151764	0.0380057	0.155924	chrXI	-	Component of the transport protein particle (TRAPP) complex; hydrophilic protein that acts in conjunction with SNARE proteins in targeting and fusion of ER to Golgi transport vesicles
1353	YOL098C	YOL098C	-0.105325	0.0379668	0.155924	chrXV	-	Putative metalloprotease
1354	YCR028C	FEN2	0.142107	0.0380702	0.156074	chrIII	-	Plasma membrane H+-pantothenate symporter; confers sensitivity to the antifungal agent fenpropimorph; relocalizes from vacuole to cytoplasm upon DNA replication stress
1355	YOR093C	YOR093C	0.141589	0.038461	0.15756	chrXV	-	Putative protein of unknown function; deletion causes sensitivity to unfolded protein response-inducing agents
1356	YDR099W	BMH2	-0.0958675	0.0385242	0.157702	chrIV	+	14-3-3 protein, minor isoform; controls proteome at post-transcriptional level, binds proteins and DNA, involved in regulation of many processes including exocytosis, vesicle transport, Ras/MAPK signaling, and rapamycin-sensitive signaling; protein increases in abundance and relative distribution to the nucleus increases upon DNA replication stress; BMH2 has a paralog, BMH1, that arose from the w…
1357	YOR056C	NOB1	-0.120568	0.0386983	0.158298	chrXV	-	Protein involved in proteasomal and 40S ribosomal subunit biogenesis; required for cleavage of the 20S pre-rRNA to generate the mature 18S rRNA; cleavage is activated by Fun12p, a GTPase and translation initiation factor; relocalizes from nucleus to nucleolus upon DNA replication stress
1358	YHL027W	RIM101	-0.121838	0.0389288	0.159124	chrVIII	+	Cys2His2 zinc-finger transcriptional repressor; involved in alkaline responsive gene repression as part of adaptation to a alkaline conditions; involved in cell wall assembly; required for alkaline pH-stimulated haploid invasive growth and sporulation; activated by alkaline-dependent proteolytic processing which results in removal of the C-terminal tail; similar to A. nidulans PacC
1359	YOL148C	SPT20	0.154626	0.0394156	0.160995	chrXV	-	Subunit of the SAGA transcriptional regulatory complex; involved in maintaining the integrity of the complex; mutant displays reduced transcription elongation in the G-less-based run-on (GLRO) assay
1360	YHR020W	YHR020W	-0.0970552	0.0394811	0.161145	chrVIII	+	Prolyl-tRNA synthetase; N-terminal domain shows weak homology to prokaryotic posttransfer editing domain, but does not possess posttransfer editing activity; may interact with ribosomes, based on co-purification experiments
1361	YDR320C-A	DAD4	0.219119	0.0395844	0.161422	chrIV	-
1362	YHR112C	YHR112C	0.162094	0.0396072	0.161422	chrVIII	-	Protein of unknown function; localizes to the cytoplasm and nucleus; overexpression affects protein trafficking through the endocytic pathway
1363	YPR029C	APL4	-0.119136	0.0396786	0.161594	chrXVI	-	Gamma-adaptin; large subunit of the clathrin-associated protein (AP-1) complex; binds clathrin; involved in vesicle mediated transport
1364	YKL139W	CTK1	-0.164484	0.0397332	0.161698	chrXI	+	Catalytic (alpha) subunit of C-terminal domain kinase I (CTDK-I); phosphorylates both RNA pol II subunit Rpo21p to affect transcription and pre-mRNA 3' end processing, and ribosomal protein Rps2p to increase translational fidelity; required for H3K36 trimethylation but not dimethylation by Set2p; similar to the Drosophila dCDK12 and human CDK12 and probably CDK13
1365	YER066W	RRT13	-0.271261	0.0398067	0.161832	chrV	+	Putative protein of unknown function; non-essential gene identified in a screen for mutants with decreased levels of rDNA transcription
1366	YOR341W	RPA190	-0.109561	0.0398244	0.161832	chrXV	+	RNA polymerase I largest subunit A190
1367	YGR241C	YAP1802	-0.144289	0.0399775	0.162336	chrVII	-	Protein of the AP180 family, involved in clathrin cage assembly; binds Pan1p and clathrin; YAP1802 has a paralog, YAP1801, that arose from the whole genome duplication
1368	YOR274W	MOD5	0.162141	0.0400504	0.162513	chrXV	+	Delta 2-isopentenyl pyrophosphate:tRNA isopentenyl transferase; required for biosynthesis of the modified base isopentenyladenosine in mitochondrial and cytoplasmic tRNAs; gene is nuclear and encodes two isozymic forms; converts to a prion form, and prion conversion contributes to azole antifungal resistance by upregulating ergosterol biosynthesis
1369	YBR185C	MBA1	0.179947	0.0401717	0.162886	chrII	-	Membrane-associated mitochondrial ribosome receptor; forms a complex with Mdm38p that may facilitate recruitment of mRNA-specific translational activators to ribosomes; possible role in protein export from the matrix to inner membrane
1370	YPL036W	PMA2	-0.20902	0.040255	0.163105	chrXVI	+	Plasma membrane H+-ATPase; isoform of Pma1p, involved in pumping protons out of the cell; regulator of cytoplasmic pH and plasma membrane potential
1371	YFR051C	RET2	-0.114193	0.0403944	0.16355	chrVI	-	Delta subunit of the coatomer complex (COPI); COPI coats Golgi-derived transport vesicles; involved in retrograde transport between Golgi and ER
1372	YER037W	PHM8	0.267855	0.0404485	0.16365	chrV	+	Lysophosphatidic acid (LPA) phosphatase, nucleotidase; principle and physiological nucleotidase working on GMP, UMP and CMP; involved in LPA hydrolysis in response to phosphate starvation and ribose salvage pathway; phosphatase activity is soluble and Mg2+ dependent; expression is induced by low phosphate levels and by inactivation of Pho85p; PHM8 has a paralog, SDT1, that arose from the whole ge…
1373	YOR130C	ORT1	0.156684	0.0406437	0.16432	chrXV	-	Ornithine transporter of the mitochondrial inner membrane; exports ornithine from mitochondria as part of arginine biosynthesis; human ortholog is associated with hyperammonaemia-hyperornithinaemia-homocitrullinuria (HHH) syndrome
1374	YDR100W	TVP15	0.148971	0.0407009	0.164432	chrIV	+	Integral membrane protein; localized to late Golgi vesicles along with the v-SNARE Tlg2p
1375	YOR045W	TOM6	0.19403	0.0408934	0.165089	chrXV	+	Component of the TOM (translocase of outer membrane) complex; responsible for recognition and initial import steps for all mitochondrially directed proteins; promotes assembly and stability of the TOM complex
1376	YHL040C	ARN1	-0.140239	0.0412526	0.166263	chrVIII	-	ARN family transporter for siderophore-iron chelates; responsible for uptake of iron bound to ferrirubin, ferrirhodin, and related siderophores; protein increases in abundance and relocalizes to the vacuole upon DNA replication stress
1377	YML126C	ERG13	-0.0905629	0.041274	0.166263	chrXIII	-	3-hydroxy-3-methylglutaryl-CoA (HMG-CoA) synthase; catalyzes the formation of HMG-CoA from acetyl-CoA and acetoacetyl-CoA; involved in the second step in mevalonate biosynthesis
1378	YPR066W	UBA3	0.23166	0.0412187	0.166263	chrXVI	+	Protein that activates Rub1p (NEDD8) before neddylation; acts together with Ula1p; may play a role in protein degradation; GFP-fusion protein localizes to the cytoplasm in a punctate pattern
1379	YNL187W	SWT21	0.208637	0.0415065	0.167079	chrXIV	+	Protein involved in mRNA splicing; contains a consensus nuclear export signal (NES) sequence similar to the consensus sequence recognized by Crm1p; interacts genetically with Prp40p and Tgs1p; contains WD40 repeats
1380	YBL050W	SEC17	0.114556	0.0415495	0.167131	chrII	+	Alpha-SNAP cochaperone; SNARE-complex adaptor for Sec18 (NSF) during the disassembly of postfusion cis-SNARE complexes; stimulates the ATPase activity of Sec18p; peripheral membrane protein required for vesicular transport between ER and Golgi, the 'priming' step in homotypic vacuole fusion, and autophagy; similar to mammalian alpha-SNAP
1381	YOR258W	HNT3	0.242253	0.0417027	0.167626	chrXV	+	DNA 5' AMP hydrolase involved in DNA repair; member of the histidine triad (HIT) superfamily of nucleotide-binding proteins; homolog of Aprataxin, a Hint related protein that is mutated in individuals with ataxia with oculomotor apraxia; relative distribution to nuclear foci decreases upon DNA replication stress
1382	YPL052W	OAZ1	-0.190574	0.041893	0.168269	chrXVI	+	Regulator of ornithine decarboxylase Spe1p; antizyme that binds to Spe1p to stimulate ubiquitin-independent degradation by the proteasome; binding of polyamines to nascent Oaz1p during translation stimulates +1 ribosomal frameshifting, allowing translation of full-length Oaz1p
1383	YCR014C	POL4	0.185895	0.0422153	0.169441	chrIII	-	DNA polymerase IV; undergoes pair-wise interactions with Dnl4p-Lif1p and Rad27p to mediate repair of DNA double-strand breaks by non-homologous end joining (NHEJ); homologous to mammalian DNA polymerase beta
1384	YPL266W	DIM1	-0.114517	0.0422678	0.169529	chrXVI	+	Essential 18S rRNA dimethylase (dimethyladenosine transferase); responsible for conserved m6(2)Am6(2)A dimethylation in 3'-terminal loop of 18S rRNA, part of 90S and 40S pre-particles in nucleolus, involved in pre-ribosomal RNA processing
1385	YGL203C	KEX1	-0.110387	0.0423396	0.169572	chrVII	-	Cell death protease essential for hypochlorite-induced apoptosis; involved in the processing of killer toxin and alpha factor precursor; cleaves Lys and Arg residues from the C-terminus of peptides and proteins
1386	YJL138C	TIF2	-0.0928219	0.0423173	0.169572	chrX	-	Translation initiation factor eIF4A; DEA(D/H)-box RNA helicase that couples ATPase activity to RNA binding and unwinding; forms a dumbbell structure of two compact domains connected by a linker; interacts with eIF4G; protein abundance increases in response to DNA replication stress; TIF2 has a paralog, TIF1, that arose from the whole genome duplication
1387	YDL029W	ARP2	0.0961701	0.0425897	0.170083	chrIV	+	Essential component of the Arp2/3 complex; Arp2/3 is a highly conserved actin nucleation center required for the motility and integrity of actin patches; involved in endocytosis and membrane growth and polarity
1388	YDR490C	PKH1	-0.154549	0.0425059	0.170083	chrIV	-	Serine/threonine protein kinase; involved in sphingolipid-mediated signaling pathway that controls endocytosis; activates Ypk1p and Ykr2p, components of signaling cascade required for maintenance of cell wall integrity; redundant with Pkh2p; PKH1 has a paralog, PKH2, that arose from the whole genome duplication
1389	YLR328W	NMA1	0.122662	0.0425881	0.170083	chrXII	+	Nicotinic acid mononucleotide adenylyltransferase; catalyzes the transfer of the adenylyl moiety of ATP to nicotinamide mononucleotide to form NAD; involved in pathways of NAD biosynthesis, including the de novo, NAD(+) salvage, and nicotinamide riboside salvage pathways; homolog of human NMNAT; NMA1 has a paralog, NMA2, that arose from the whole genome duplication
1390	YPR063C	YPR063C	0.125198	0.0425584	0.170083	chrXVI	-	ER-localized protein of unknown function
1391	YBL004W	UTP20	-0.116369	0.0430337	0.171708	chrII	+	Component of the small-subunit (SSU) processome; SSU processome is involved in the biogenesis of the 18S rRNA
1392	YDR253C	MET32	0.289026	0.0430584	0.171708	chrIV	-	Zinc-finger DNA-binding transcription factor; involved in transcriptional regulation of the methionine biosynthetic genes; targets strong transcriptional activator Met4p to promoters of sulfur metabolic genes; feedforward loop exists in the regulation of genes controlled by Met4p and Met32p; lack of such a loop for MET31 may account for the differential actions of Met32p and Met31p; MET32 has a p…
1393	YJL127C-B	YJL127C-B	0.214725	0.0431098	0.17179	chrX	-	Putative protein of unknown function; identified based on homology to the filamentous fungus,ÿAshbya gossypii
1394	YFL018C	LPD1	0.0984656	0.0432868	0.172372	chrVI	-	Dihydrolipoamide dehydrogenase; the lipoamide dehydrogenase component (E3) of the pyruvate dehydrogenase and 2-oxoglutarate dehydrogenase multi-enzyme complexes; LPD1 has a paralog, IRC15, that arose from the whole genome duplication
1395	YOR298C-A	MBF1	0.0985134	0.0434343	0.172835	chrXV	-	Transcriptional coactivator; bridges the DNA-binding region of Gcn4p and TATA-binding protein Spt15p; suppressor of frameshift mutations; protein abundance increases in response to DNA replication stress
1396	YBR109C	CMD1	-0.113131	0.0435319	0.173018	chrII	-	Calmodulin; Ca++ binding protein that regulates Ca++ independent processes (mitosis, bud growth, actin organization, endocytosis, etc.) and Ca++ dependent processes (stress-activated pathways), targets include Nuf1p, Myo2p and calcineurin
1397	YNL258C	DSL1	0.117762	0.0435426	0.173018	chrXIV	-	Peripheral membrane protein needed for Golgi-to-ER retrograde traffic; forms a complex with Sec39p and Tip20p that interacts with ER SNAREs Sec20p and Use1p; component of the ER target site that interacts with coatomer; interacts with Cin5p; similar to the fly and human ZW10 gene
1398	YLL026W	HSP104	0.0917731	0.0437173	0.173588	chrXII	+	Disaggregase; heat shock protein that cooperates with Ydj1p (Hsp40) and Ssa1p (Hsp70) to refold and reactivate previously denatured, aggregated proteins; responsive to stresses including: heat, ethanol, and sodium arsenite; involved in [PSI+] propagation; protein becomes more abundant and forms cytoplasmic foci in response to DNA replication stress; potentiated Hsp104p variants decrease TDP-43 pr…
1399	YIL047C	SYG1	0.107917	0.0438442	0.173968	chrIX	-	Plasma membrane protein of unknown function; truncation and overexpression suppresses lethality of G-alpha protein deficiency
1400	YEL034W	HYP2	0.107524	0.0439585	0.174184	chrV	+	Translation elongation factor eIF-5A; may function in translation initiation; structural homolog of bacterial EF-P; undergoes an essential hypusination modification; HYP2 has a paralog, ANB1, that arose from the whole genome duplication
1401	YGR028W	MSP1	0.156578	0.0439616	0.174184	chrVII	+	Mitochondrial protein involved in mitochondrial protein sorting; putative membrane-spanning ATPase
1402	YDR492W	IZH1	-0.11944	0.0443264	0.175401	chrIV	+	Membrane protein involved in zinc ion homeostasis; member of the four-protein IZH family; transcription is regulated directly by Zap1p, expression induced by zinc deficiency and fatty acids; deletion increases sensitivity to elevated zinc; IZH1 has a paralog, IZH4, that arose from the whole genome duplication
1403	YNL048W	ALG11	-0.125765	0.0443318	0.175401	chrXIV	+
1404	YGR205W	TDA10	0.148205	0.0444283	0.175658	chrVII	+	ATP-binding protein of unknown function; crystal structure resembles that of E.coli pantothenate kinase and other small kinases; null mutant is sensitive to expression of the top1-T722A allele
1405	YOL142W	RRP40	0.131685	0.0446113	0.176256	chrXV	+	Exosome non-catalytic core component; involved in 3'-5' RNA processing and degradation in both the nucleus and the cytoplasm; predicted to contain both S1 and KH RNA binding domains; has similarity to human hRrp40p (EXOSC3)
1406	YLR009W	RLP24	-0.131925	0.0446573	0.176312	chrXII	+	Essential protein required for ribosomal large subunit biogenesis; associated with pre-60S ribosomal subunits; stimulates the ATPase activity of Afg2p, which is required for release of Rlp24p from the pre-60S particle; has similarity to Rpl24Ap and Rpl24Bp
1407	YJR104C	SOD1	0.114649	0.0446934	0.176329	chrX	-	Cytosolic copper-zinc superoxide dismutase; detoxifies superoxide; stabilizes Yck1p and Yck2p kinases in glucose to repress respiration; phosphorylated by Dun1p and enters the nucleus under oxidative stress to promote transcription of stress response genes; human ortholog implicated in ALS; abundance increases under DNA replication stress and during exposure to boric acid; localization of a fract…
1408	YNL297C	MON2	-0.117502	0.045215	0.178261	chrXIV	-	Protein with a role in endocytosis and vacuole integrity; peripheral membrane protein; interacts with and negatively regulates Arl1p; localizes to the endosome; member of the Sec7p family of proteins
1409	YHL038C	CBP2	0.171486	0.0453137	0.178396	chrVIII	-	Required for splicing of the group I intron bI5 of the COB pre-mRNA; nuclear-encoded mitochondrial protein that binds to the RNA to promote splicing; also involved in but not essential for splicing of the COB bI2 intron and the intron in the 21S rRNA gene
1410	YPL019C	VTC3	-0.131875	0.0453092	0.178396	chrXVI	-	Subunit of vacuolar transporter chaperone (VTC) complex; involved in membrane trafficking, vacuolar polyphosphate accumulation, microautophagy and non-autophagic vacuolar fusion; VTC3 has a paralog, VTC2, that arose from the whole genome duplication
[truncated: 5,130 more rows]
