# Supplementary material for: Gcn5 and Esa1 function as histone crotonyltransferases to regulate crotonylation-dependent transcription
Source: J Biol Chem. 2019 Nov 7;294(52):20122–34. doi: 10.1074/jbc.RA119.010302 (PMC6937567; doi:10.1074/jbc.RA119.010302)
Supplement: Supporting Information [file supp_RA119.010302_154650_1_supp_409275_pz5p28.xlsx]

## Sheet: Sheet1
protein	species	peptide	mascot ion score	m/z	charge	figure	file	scan number
histone H3	Xenopus laevis	K(d-Ac)STGGK(d-Ac)APR	71	496.294	2+	Fig.1C	L2171273a	4248
histone H3	Xenopus laevis	K(d-Ac)STGGK(crotonyl)APR	62	507.79	2+	Fig.1D	L2171273b	4787
histone H4	Xenopus laevis	GK(d-Ac)GGK(d-Ac)GLGK(d-Ac)GGAK(d-Ac)R	96	725.948	2+	Fig.2C	L2172466a	3740
histone H4	Xenopus laevis	GK(crotonyl)GGK(d-Ac)GLGK(d-Ac)GGAK(d-Ac)R	90	737.446	2+	Fig.2D	L2172466b	7743
histone H3	Saccharomyces cerevisiae	K(d-Ac)STGGK(d-Ac)APR	73	496.294	2+	Fig.3B	L2171273a	4248
histone H3	yeast	K(crotonyl)STGGK(d-Ac)APR	40	507.792	2+	Fig.3C	L20192001337b	2643
histone H3	yeast	K(d-Ac)STGGK(crotonyl)APR	52	507.792	2+	Fig.3D	L20192001337b	2697
histone H3	yeast	K(d-Ac)QLASK(d-Ac)AAR	51	531.831	2+	Fig.3E	L20192001337b	3305
histone H3	yeast	K(d-Ac)QLASK(crotonyl)AAR	46	543.329	2+	Fig.3F	L20192001337b	5112
histone H3	Xenopus laevis	K(acetyl)STGGK(acetyl)APR	73	493.27	2+	S5 Fig.	Q2170421a	1788
histone H3	Xenopus laevis	K(d-Ac)STGGK(crotonyl)APR	62	507.79	2+	S5 Fig.	L2171273b	4787
histone H3	Xenopus laevis	K(crotonyl)STGGK(d-Ac)APR	51	507.79	2+	S5 Fig.	L2171273b	4757
histone H3	Xenopus laevis	K(acetyl)QLATK(acetyl)AAR	60	535.82	2+	S5 Fig.	Q2170421a	2771
histone H3	Xenopus laevis	K(crotonyl)QLATK(d-Ac)AAR	52	550.337	2+	S5 Fig.	L2171274a	4890
histone H3	Xenopus laevis	K(d-Ac)QLATK(crotonyl)AAR	48	550.336	2+	S5 Fig.	L2171274a	4471
histone H3	Xenopus laevis	K(acetyl)SAPATGGVK(d-Ac)K(d-Ac)PHR	107	783.46	2+	S5 Fig.	Q2170421a	2847
histone H4	Xenopus laevis	K(crotonyl)SAPATGGVK(d-Ac)K(d-Ac)PHR	62	531.31	3+	S5 Fig.	Q2170422a	3550
histone H4	Xenopus laevis	GK(acetyl)GGK(acetyl)GLGK(acetyl)GGAK(acetyl)R	106	719.91	2+	S7 Fig.	L2172468a	3732
histone H4	Xenopus laevis	GK(d-Ac)GGK(crotonyl)GLGK(d-Ac)GGAK(d-Ac)R	92	737.446	2+	S7 Fig.	L2172466b	8065
histone H4	Xenopus laevis	GK(d-Ac)GGK(d-Ac)GLGK(crotonyl)GGAK(d-Ac)R	86	737.446	2+	S7 Fig.	L2172466b	8212
histone H4	Xenopus laevis	GK(d-Ac)GGK(d-Ac)GLGK(d-Ac)GGAK(crotonyl)R	74	737.446	2+	S7 Fig.	L2172466b	7841
